# Supplementary material for: Reaction Mechanism of Aluminum Toxicity on Leaf Growth of Shatian Pomelo Seedlings
Source: Plants (Basel). 2025 Feb 17;14(4):603. doi: 10.3390/plants14040603 (PMC11859590; doi:10.3390/plants14040603)
Supplement: Supplementary file 1 [file plants-14-00603-s001.zip]

Archive with 2 entries (2 files):
- Table S1 General information about DEGs in leaves.xlsx
- Tables S2-S12-2024.12.31.pdf
