# Supplementary material for: Reaction Mechanism of Aluminum Toxicity on Leaf Growth of Shatian Pomelo Seedlings
Source: Plants (Basel). 2025 Feb 17;14(4):603. doi: 10.3390/plants14040603 (PMC11859590; doi:10.3390/plants14040603)
Supplement: Supplementary file 1 [file plants-14-00603-s001.zip › Table S1 General information about DEGs in leaves.xlsx]

## Sheet: Group_L0-VS-L4_DE_significant_a
Table S1 General information about DEGs in leaves.
geneID	length	Gen-L0_FPKM average	Gen-L4_FPKM average	log2FoldChange	pvalue	Regulation	Significant	Description
Cg1g000980	1413	71.8233	296.013	1.86982390111471	0	Ups	yes	-
Cg1g003700	1883	71.8233	67.5933	2.52622976557828	0	Ups	yes	Anthocyanidin 3-O-glucosyltransferase 5
Cg1g006480	3099	6.01667	52.54	2.95786858648664	0	Ups	yes	BTB/POZ and TAZ domain-containing protein 4
Cg1g007330	3858	60.5367	149.417	1.12682585849343	0	Ups	yes	Phosphoenolpyruvate carboxykinase (ATP) 1
Cg1g008420	1828	151.753	440.36	1.36040573576613	0	Ups	yes	Serine/threonine-protein kinase SAPK2
Cg1g009460	1263	120.253	363.817	1.41938210021644	0	Ups	yes	Inorganic pyrophosphatase 1
Cg1g016860	1232	51.7733	287.337	2.2968828878962	0	Ups	yes	-
Cg1g019470	1176	39.8733	167.27	1.88852388304119	0	Ups	yes	Probable aldo-keto reductase 2
Cg2g002010	3231	0.803333	224.15	7.95166897936473	0	Ups	yes	Linoleate 13S-lipoxygenase 2-1, chloroplastic
Cg2g005510	786	146.38	680.29	2.03656860455482	0	Ups	yes	Cysteine proteinase inhibitor
Cg2g008710	3216	80.46	209.837	1.20691391802641	0	Ups	yes	Phosphoenolpyruvate carboxylase 2
Cg2g008910	737	540.74	1501.11	1.2956891547595	0	Ups	yes	-
Cg2g016290	1273	80.8467	263.197	1.52913568152669	0	Ups	yes	2-alkenal reductase (NADP(+)-dependent)
Cg2g019210	1354	74.62	257.5	1.60950829465059	0	Ups	yes	1-aminocyclopropane-1-carboxylate oxidase
Cg2g020000	2860	15.0333	67.73	1.99763737692245	0	Ups	yes	Heat shock protein 90-6, mitochondrial
Cg2g020490	1612	40.4833	172.69	1.91576232239003	0	Ups	yes	Acetyl-CoA acetyltransferase, cytosolic 1
Cg2g020580	3126	51.7233	174.687	1.58029954166327	0	Ups	yes	Long chain acyl-CoA synthetase 8
Cg2g023750	1820	123.117	436.46	1.6508018428399	0	Ups	yes	Thiamine thiazole synthase 1, chloroplastic
Cg2g032630	986	11.37	124.393	3.28223339152847	0	Ups	yes	-
Cg2g032940	1973	15.6567	76.4367	2.11352546391606	0	Ups	yes	Stearoyl-[acyl-carrier-protein] 9-desaturase, chloroplastic
Cg2g033560	780	59.8633	1086.06	4.00112164948823	0	Ups	yes	-
Cg2g037930	1014	66.3133	288.403	1.94209826718802	0	Ups	yes	Protein PHLOEM PROTEIN 2-LIKE A9
Cg2g039780	1255	33.31	137.067	1.8637420586377	0	Ups	yes	-
Cg2g040280	3073	42.3	969.583	4.34032925955477	0	Ups	yes	Glucose-6-phosphate/phosphate translocator 2, chloroplastic
Cg2g044230	1163	85.0067	461.57	2.27023404546108	0	Ups	yes	Cold-regulated 413 inner membrane protein 1, chloroplastic
Cg2g044960	1471	83.2167	295.747	1.65650816980198	0	Ups	yes	Pyruvate dehydrogenase E1 component subunit beta-3, chloroplastic
Cg3g006900	2113	79.02	256.77	1.52131910310507	0	Ups	yes	Isocitrate dehydrogenase [NADP]
Cg3g006980	1742	5.97667	328.003	5.60385924959516	0	Ups	yes	-
Cg3g010630	9091	17.41	58.6967	1.5789075027271	0	Ups	yes	Probable aldo-keto reductase 1
Cg3g012020	1543	126.72	422.793	1.56133361764053	0	Ups	yes	-
Cg3g015470	829	39.8967	601.96	3.73491599365262	0	Ups	yes	Heavy metal-associated isoprenylated plant protein 24
Cg3g016770	1622	80.3633	281.847	1.63264620172308	0	Ups	yes	NAC domain-containing protein 2
Cg3g018510	1084	505.667	1274.62	1.15698495716945	0	Ups	yes	-
Cg3g020340	2309	72.43	198.273	1.27914004884308	0	Ups	yes	Sucrose transport protein SUC2
Cg3g020920	1219	82.92	260.103	1.47258657433003	0	Ups	yes	Probable isoaspartyl peptidase/L-asparaginase 2
Cg3g024770	2055	109.15	521.713	2.08027771263163	0	Ups	yes	Probable alpha-amylase 2
Cg3g025200	3093	32.0633	224.577	2.62982396864001	0	Ups	yes	1,4-alpha-glucan-branching enzyme 1, chloroplastic/amyloplastic (Fragment)
Cg3g025520	1086	146.27	506.687	1.61682657619358	0	Ups	yes	-
Cg4g002710	1436	10.23	156.763	3.76498227829136	0	Ups	yes	-
Cg4g017510	635	262.377	1103.88	1.89655169025582	0	Ups	yes	Thiol protease aleurain
Cg4g017940	1318	53.9233	255.423	2.07180619301031	0	Ups	yes	-
Cg4g018060	3368	172.973	394.363	1.01221455596004	0	Ups	yes	Sucrose synthase
Cg4g019330	1498	16.4333	102.18	2.46164048417766	0	Ups	yes	-
Cg4g020720	2075	11.47	135.97	3.39393358724629	0	Ups	yes	ABC transporter I family member 17
Cg4g024770	705	20.3733	432.08	4.21996029070466	0	Ups	yes	-
Cg5g000530	1659	9.86	92.39	3.05014608139611	0	Ups	yes	Methionine gamma-lyase
Cg5g001520	813	398.553	1989.04	2.14266917529383	0	Ups	yes	-
Cg5g001530	732	438.873	2208.7	2.15585907874677	0	Ups	yes	-
Cg5g002990	1719	99.26	511.87	2.18896828311339	0	Ups	yes	Probable phospholipid hydroperoxide glutathione peroxidase
Cg5g010350	1128	9.43667	1006.16	6.54543948825473	0	Ups	yes	Expansin-A1
Cg5g010840	946	25.52	176.82	2.61023772502182	0	Ups	yes	-
Cg5g016000	3889	8.37667	118.16	3.64365425543933	0	Ups	yes	Cytochrome P450 CYP72A219
Cg5g017170	1933	44.6733	181.88	1.84562402852901	0	Ups	yes	Zinc finger CCCH domain-containing protein 20
Cg5g017930	2176	127.237	420.7	1.54888321774477	0	Ups	yes	-
Cg5g018550	1196	126.863	332.357	1.21063352906002	0	Ups	yes	Probable 6-phosphogluconolactonase 4, chloroplastic
Cg5g020680	1142	206.733	1826.92	2.96909594433571	0	Ups	yes	-
Cg5g020690	495	181.497	1241.91	2.59715895321901	0	Ups	yes	-
Cg5g020710	1513	10.2333	83.3033	2.86153764026613	0	Ups	yes	Chlorophyllase-1, chloroplastic
Cg5g024740	1975	58.5733	192.46	1.53893479305981	0	Ups	yes	-
Cg5g029310	798	149.837	744.797	2.14055159981573	0	Ups	yes	-
Cg5g029330	1028	150.04	425.893	1.32616346401317	0	Ups	yes	-
Cg5g031260	1056	135.73	356.71	1.21868618475102	0	Ups	yes	-
Cg5g036390	2069	10.24	100.523	3.12823491158147	0	Ups	yes	Gibberellin receptor GID1B
Cg5g036980	1238	159.78	585.507	1.69914766115262	0	Ups	yes	Glutathione S-transferase F8, chloroplastic
Cg5g037160	1020	4.29	95.7133	4.30430114403459	0	Ups	yes	Stress-related protein
Cg5g038510	1373	2.78667	82.5267	4.71500586615961	0	Ups	yes	-
Cg5g038890	828	41.5767	332.75	2.82787129873451	0	Ups	yes	Nitrogen regulatory protein P-II homolog
Cg5g040000	2082	63.0567	230.717	1.6941667009401	0	Ups	yes	Pyruvate dehydrogenase E1 component subunit alpha-3, chloroplastic
Cg5g040020	2207	645.687	2550.98	1.80600585285929	0	Ups	yes	Granule-bound starch synthase 1, chloroplastic/amyloplastic
Cg5g041700	2157	1.42333	73.67	5.51841668313137	0	Ups	yes	Ferric reduction oxidase 2
Cg6g000450	1600	33.8467	170.413	2.15758095382813	0	Ups	yes	Calreticulin-3
Cg6g002250	1844	104.03	285	1.27546757060851	0	Ups	yes	Polyubiquitin
Cg6g003110	1625	63.55	194.18	1.43711200977116	0	Ups	yes	Polyubiquitin
Cg6g003330	1250	53.15	243.843	2.02189744552275	0	Ups	yes	Protein ALUMINUM SENSITIVE 3
Cg6g005340	2475	11.0567	64.4933	2.36435710013587	0	Ups	yes	Aldo-keto reductase family 4 member C10
Cg6g008110	1051	134.783	509.793	1.74020919971849	0	Ups	yes	-
Cg6g008170	1896	60.65	190.733	1.47585489352368	0	Ups	yes	Aspartic proteinase CDR1
Cg6g009720	915	147.013	513.147	1.62902592092251	0	Ups	yes	Ferritin-3, chloroplastic
Cg6g009960	2445	19.14	77.5967	1.84118785425432	0	Ups	yes	F-box/LRR-repeat protein 3
Cg6g010200	2632	10.75	96.54	2.99136251143435	0	Ups	yes	Alanine--glyoxylate aminotransferase 2 homolog 3, mitochondrial
Cg6g012790	1707	142.103	559.673	1.80168831852887	0	Ups	yes	Delta(12)-fatty-acid desaturase FAD2
Cg6g014550	2961	72.5933	185.293	1.17448762555479	0	Ups	yes	Digalactosyldiacylglycerol synthase 1, chloroplastic
Cg6g025780	1437	44.85	199.757	1.98001149503101	0	Ups	yes	-
Cg7g002430	1909	93.32	274.913	1.3807716833989	0	Ups	yes	Ferritin-2, chloroplastic
Cg7g002740	735	29.69	172.07	2.36096541703515	0	Ups	yes	-
Cg7g003300	2083	31.3533	139.6	1.9769726928659	0	Ups	yes	Protein NRT1/ PTR FAMILY 5.1
Cg7g016460	1850	5.68667	54.9833	3.10932942390918	0	Ups	yes	Cytochrome P450 78A5
Cg7g018910	5328	69.9067	263.617	1.73934997096203	0	Ups	yes	Alpha-glucan water dikinase, chloroplastic
Cg7g020210	1650	83.84	344.577	1.86336800370944	0	Ups	yes	Transcription factor KUA1
Cg8g002550	2049	12.62	81.5533	2.52015800172501	0	Ups	yes	Pyruvate kinase isozyme A, chloroplastic
Cg8g003790	1992	5.79667	358.953	5.7766450907285	0	Ups	yes	Limonoid UDP-glucosyltransferase
Cg8g003800	1663	14.8333	84.72	2.33893396813907	0	Ups	yes	-
Cg8g007350	2409	152.94	603.387	1.80485090383334	0	Ups	yes	Glucose-1-phosphate adenylyltransferase large subunit 1 (Fragment)
Cg8g012350	2073	67.88	214.957	1.48522124086274	0	Ups	yes	-
Cg8g018480	2619	2.80333	58.5033	4.20724165505025	0	Ups	yes	Putative phospholipid:diacylglycerol acyltransferase 2
Cg8g019570	1675	46.68	456.077	3.11347875569928	0	Ups	yes	Heavy metal-associated isoprenylated plant protein 3
Cg8g022390	1237	134.57	374.05	1.29857824303916	0	Ups	yes	Outer envelope pore protein 16, chloroplastic
Cg8g023690	3059	122.527	311.993	1.17361967471001	0	Ups	yes	Alpha-glucan phosphorylase, H isozyme
Cg8g023920	2376	73.3467	278.743	1.74973719487765	0	Ups	yes	-
Cg9g002460	2687	3.85	57.9467	3.72982617468111	0	Ups	yes	Sucrose synthase 2
Cg9g003190	1422	14.06	88.5367	2.48864472805848	0	Ups	yes	-
Cg9g003610	980	125.677	450.683	1.66525583016518	0	Ups	yes	Acyl carrier protein 1, chloroplastic
Cg9g006330	807	399.283	1409.28	1.64274926615353	0	Ups	yes	Early light-induced protein 1, chloroplastic
Cg9g006410	1923	24.3433	122.4	2.15142868803055	0	Ups	yes	ATP sulfurylase 1, chloroplastic
Cg9g006460	2239	96.0433	310.087	1.51419545282339	0	Ups	yes	Protein LIKE EARLY STARVATION, chloroplastic
Cg9g008070	1929	24.23	182.967	2.74214165678313	0	Ups	yes	Low affinity inorganic phosphate transporter 1
Cg9g018290	1393	7.29667	73.69	3.14931170649129	0	Ups	yes	Glucan endo-1,3-beta-glucosidase
Cg9g021720	1753	97.45	321.53	1.54661058239747	0	Ups	yes	-
Cg9g022820	1425	15.3667	159.443	3.20446073402001	0	Ups	yes	Ethylene-responsive transcription factor 5
Cg9g022830	1347	15.3233	95.3267	2.45226146074444	0	Ups	yes	-
Cg9g025190	1117	97.82	348.873	1.65720034222797	0	Ups	yes	-
Cg9g025710	1067	59.44	210.923	1.65024224182837	0	Ups	yes	Embryo-specific protein ATS3B
Cg9g027560	1165	38.6833	233.813	2.42005394394527	0	Ups	yes	Heavy metal-associated isoprenylated plant protein 39
Cg9g027640	1513	11.0533	85.3267	2.75797778860833	0	Ups	yes	-
Cg9g028010	2326	31.9733	118.567	1.71379528493565	0	Ups	yes	Plastidial pyruvate kinase 2
Cg9g028280	1379	40.1	159.14	1.81033759187218	0	Ups	yes	Bidirectional sugar transporter SWEET3
CgUng003810	1239	164.31	483.84	1.38193340364787	0	Ups	yes	Geraniol 8-hydroxylase
CgUng004860	2472	41.4733	136.477	1.54211649278341	0	Ups	yes	ABC transporter G family member 1
Cg3g009870	2021	5.91	52.3133	2.9843952188229	3.45270340247791e-306	Ups	yes	Protein CYCLOPS
Cg7g017030	1310	112.457	296.947	1.22344069860659	3.45272602370621e-306	Ups	yes	REF/SRPP-like protein At1g67360
Cg5g035930	2800	5.3	37.3733	2.64602971257807	4.03113012835544e-306	Ups	yes	Isoamylase 2, chloroplastic
Cg2g045060	633	60.72	265.933	1.95538013199452	1.58757609243968e-303	Ups	yes	-
Cg3g024040	588	16.7467	155.85	3.03580029579285	1.29673779152195e-298	Ups	yes	Snakin-2
Cg7g015100	603	436.417	2094.16	2.08577659619307	1.7064825478519e-297	Ups	yes	-
CgUng001290	1771	43.05	133.26	1.45134526228947	2.65313565957262e-294	Ups	yes	12-oxophytodienoate reductase 3
Cg3g016890	2630	41.45	114.58	1.28981192560343	3.09569357562594e-289	Ups	yes	-
Cg2g039150	2411	23.97	83.6633	1.62467377228883	4.03321638632655e-289	Ups	yes	Probable 3-hydroxyisobutyrate dehydrogenase, mitochondrial
Cg4g023560	1473	27.0433	118.063	1.95745936280247	6.95281911085284e-289	Ups	yes	-
Cg4g009640	1166	1234.86	4789.28	1.77908627206132	5.37203133735035e-288	Ups	yes	Metallothionein-like protein type 3
Cg2g045490	2264	24.7833	85.8933	1.6166260662992	1.14211875221066e-284	Ups	yes	Glycosyltransferase BC10
Cg2g020570	1591	20.4767	89.48	1.94662222399548	1.99548535641439e-284	Ups	yes	-
Cg9g007500	2211	1.02	41.75	5.16341125044375	2.48172767559565e-284	Ups	yes	-
Cg2g003690	1409	47.9967	161.12	1.57070383521533	3.40129683525687e-282	Ups	yes	Phenylacetaldehyde reductase
Cg7g014490	1386	72.2833	208.553	1.35003041776005	4.07807720694189e-281	Ups	yes	-
Cg6g018300	1534	101.51	265.497	1.20988193853048	1.57124571378045e-280	Ups	yes	Glutamine synthetase nodule isozyme
Cg2g029600	1878	52.4333	152.98	1.37069368521216	3.8757946255252e-274	Ups	yes	-
Cg3g023050	2556	15.7633	61.72	1.79798756566265	4.74286365916924e-273	Ups	yes	Glucose-1-phosphate adenylyltransferase large subunit, chloroplastic/amyloplastic
Cg9g007630	1076	110.05	286.727	1.20300623288311	3.83546067384323e-269	Ups	yes	-
Cg9g029280	1899	40.23	119.237	1.39158096884051	3.24583050422235e-267	Ups	yes	Glyceraldehyde-3-phosphate dehydrogenase GAPCP2, chloroplastic
Cg2g045000	1921	3.40333	40.79	3.40065823455354	6.85524758820537e-266	Ups	yes	Protein DETOXIFICATION 40
Cg2g001710	1810	34.5933	112.083	1.52341491512041	7.7504861513045e-266	Ups	yes	Enoyl-[acyl-carrier-protein] reductase [NADH], chloroplastic
Cg7g005360	2025	39.4167	117.777	1.40174109445755	1.17043117169892e-263	Ups	yes	Metal tolerance protein 11
Cg8g024160	2084	4.71	39.55	2.88881815330032	2.24749517081717e-253	Ups	yes	Phosphoinositide phospholipase C 4
Cg4g007620	755	11.5667	109.89	3.05326151038647	1.06309533000441e-251	Ups	yes	-
Cg1g010140	2967	3.04	26.7033	2.96847558089325	1.31226463237973e-249	Ups	yes	Aminopeptidase M1
Cg5g017310	1767	36.55	111.223	1.42739053358183	1.94205774443073e-248	Ups	yes	-
Cg3g013480	2240	1.62667	32.0367	4.10286798173582	5.81521056600557e-248	Ups	yes	Phosphoenolpyruvate carboxykinase (ATP)
Cg2g034350	1725	69.01	179.323	1.19893348214305	2.90806916239505e-244	Ups	yes	Fructose-bisphosphate aldolase 3, chloroplastic
Cg9g021890	1533	1.80667	45.87	4.47544161216156	5.35291464181597e-243	Ups	yes	Protein DETOXIFICATION 42
Cg6g015940	1460	19.0633	82.57	1.9351730543497	3.00043456772401e-242	Ups	yes	GDSL esterase/lipase At5g03610
Cg6g003040	2350	12.16	54.28	1.98532752701067	7.72032613989956e-242	Ups	yes	Probable serine/threonine-protein kinase PBL7
Cg8g014070	972	17.9067	103.853	2.35507472519987	1.97711400096586e-236	Ups	yes	Ferredoxin-3, chloroplastic
Cg3g005210	276	6.47333	284.967	5.31670820906986	1.14376885183047e-232	Ups	yes	-
Cg3g007360	1044	9.30333	72.7733	2.79158765674784	3.03961196412011e-230	Ups	yes	Endochitinase EP3
CgUng000240	1744	25.9033	90.2667	1.62598686903557	1.1771118526463e-229	Ups	yes	Beta-amyrin 11-oxidase
Cg6g009970	2518	1.83333	25.98	3.64213428721249	6.02546918134964e-229	Ups	yes	Solute carrier family 40 member 2
Cg2g001370	1612	54.4133	145.437	1.24009706996307	1.11158553384073e-228	Ups	yes	Peroxidase 15
Cg8g012260	1642	45.84	131.107	1.33995015748628	1.59580736480619e-228	Ups	yes	DnaJ protein homolog ANJ1
Cg7g017550	1470	75.3	185.987	1.12768987586962	1.42372171339105e-227	Ups	yes	3-oxoacyl-[acyl-carrier-protein] reductase, chloroplastic
Cg2g023740	672	172.193	419.35	1.10830472401759	7.22587265479142e-227	Ups	yes	Protein translation factor SUI1 homolog
Cg8g020360	1413	37.6167	119.57	1.49114417173065	2.97139688083827e-226	Ups	yes	Aquaporin PIP2-1
Cg7g014500	2038	31.3167	95.31	1.43051665115833	3.98056806006626e-224	Ups	yes	Protein NRT1/ PTR FAMILY 3.1
Cg6g004160	2624	11.1033	44.87	1.8345092462628	2.42935231678735e-221	Ups	yes	-
Cg4g020570	2129	39.56	105.273	1.23619652885856	6.59936779588864e-220	Ups	yes	Biotin carboxylase 2, chloroplastic
Cg6g019240	748	117.37	339.8	1.35316481166177	1.19788087286828e-217	Ups	yes	Probable non-specific lipid-transfer protein AKCS9
Cg5g024440	1001	1.40333	80.4167	5.70626668161774	1.15177682141542e-216	Ups	yes	-
Cg9g021740	1468	10.4233	59.0167	2.32551820156761	1.62052241285604e-215	Ups	yes	Nuclear transcription factor Y subunit A-7
Cg2g018670	1235	101.337	255.54	1.15450679755029	3.66741483998896e-215	Ups	yes	-
Cg1g016830	1315	74.31	194.1	1.20801401801472	6.001420698595e-213	Ups	yes	Cytochrome c1-1, heme protein, mitochondrial
Cg7g022490	3461	18.7867	53.83	1.34169162072962	1.03557674257837e-209	Ups	yes	-
Cg9g015160	991	56.74	187.26	1.5417539533687	6.61128591341452e-209	Ups	yes	Glycine-rich RNA-binding protein 2, mitochondrial
Cg1g009530	4572	23.73	59.39	1.14575509518496	2.8007500914675e-207	Ups	yes	ABC transporter C family member 8
Cg2g036400	1790	3.83	34.97	3.01270649712926	3.75054200711146e-206	Ups	yes	-
Cg9g006660	1651	38.5533	112.407	1.37090980204718	3.18439157131543e-202	Ups	yes	CBL-interacting serine/threonine-protein kinase 4
Cg3g022310	1529	4.63333	43.4967	3.04825406045264	2.0630023156585e-201	Ups	yes	Calcium uniporter protein 4, mitochondrial
Cg1g005130	2004	29.3333	90.0833	1.44041261427849	1.15533536344638e-199	Ups	yes	Cytochrome P450 84A1
Cg5g004380	956	44.2667	143.963	1.5246674591041	1.68732873236968e-198	Ups	yes	Two-component response regulator ARR15
Cg5g007020	1541	97.7867	231.85	1.0659384227216	5.88372517511474e-196	Ups	yes	-
Cg6g000400	1753	28.1633	87.9567	1.46854443278578	5.44134564399897e-195	Ups	yes	Hydroquinone glucosyltransferase
Cg7g020530	1879	58.5167	138.2	1.06555526304277	9.41665605327483e-195	Ups	yes	Protein NRT1/ PTR FAMILY 2.13
Cg9g021390	2757	5.76	32.3867	2.31414579385897	2.47584832539783e-194	Ups	yes	-
Cg6g025630	3471	34.61	78.3733	1.00344855753679	3.41599001001219e-192	Ups	yes	Alpha-glucan phosphorylase 1
Cg9g006500	2389	21.75	70.2667	1.51672133175184	2.24687827494857e-191	Ups	yes	Pyruvate kinase isozyme A, chloroplastic
Cg6g013980	1584	7.69333	44.94	2.37585734574379	7.71008836764452e-191	Ups	yes	-
Cg2g006980	1721	24.81	84.03	1.59011690580328	5.56054567398374e-190	Ups	yes	High affinity nitrate transporter 2.7
Cg4g018050	1436	12.8033	64.8733	2.15616298824994	9.15787948687562e-189	Ups	yes	-
Cg9g024010	2480	43.0567	101.49	1.06176953027463	1.43732757621342e-187	Ups	yes	Putative glycerol-3-phosphate transporter 1
Cg2g011240	1219	56.94	154.563	1.26369459276022	1.7790207267215e-187	Ups	yes	-
Cg8g019490	1442	62.72	157.13	1.14750927798149	7.58778388500401e-184	Ups	yes	Lactoylglutathione lyase
Cg5g028790	2099	19.2967	64.3833	1.56447506866884	2.48551739838533e-183	Ups	yes	-
Cg5g032200	1873	28.77	93.62	1.53173418075431	7.15210662540208e-182	Ups	yes	Oleoyl-acyl carrier protein thioesterase 1, chloroplastic
Cg9g000200	1112	2.78333	46.1533	3.8562197380081	3.65050218027925e-181	Ups	yes	-
Cg8g012020	2021	33.0433	88.11	1.23900135818177	3.36160911153889e-180	Ups	yes	-
Cg1g016320	1920	26.1167	78	1.40330760178614	2.61060738666878e-179	Ups	yes	Plastidic ATP/ADP-transporter
Cg8g024210	3081	31.8333	76.6433	1.08971175385867	3.50115561694454e-179	Ups	yes	Zinc finger CCCH domain-containing protein 66
Cg1g014610	1797	2.08	28.83	3.61754777297981	2.2874448288389e-175	Ups	yes	Sulfite exporter TauE/SafE family protein 3
Cg3g000770	1782	0.926667	30.8567	4.85238967580445	2.00615064942015e-174	Ups	yes	Ent-kaurene oxidase, chloroplastic
Cg7g014530	1881	23.3967	72.5567	1.45794613933759	1.27809780180039e-172	Ups	yes	Dihydrolipoyllysine-residue acetyltransferase component 4 of pyruvate dehydrogenase complex, chloroplastic
Cg2g044990	2526	5.19333	28.01	2.2444018687603	5.05756103421026e-172	Ups	yes	Glycolate oxidase
Cg5g013340	3089	9.01667	33.83	1.73028278730815	8.19006172568128e-172	Ups	yes	LRR receptor-like serine/threonine-protein kinase GSO1
Cg6g024950	2106	1.72667	23.01	3.55798429041099	1.99023088798566e-171	Ups	yes	ATP-dependent zinc metalloprotease FTSH 6, chloroplastic
Cg2g017990	1398	7.99667	46.3733	2.36838971503652	7.65188251630981e-171	Ups	yes	-
Cg2g019570	1077	14.19	72.5733	2.17255646840201	5.31801464327105e-169	Ups	yes	-
Cg7g018290	1968	24.8133	77.2033	1.45619583035113	4.79027175202623e-168	Ups	yes	Cytochrome P450 71B35
Cg2g020420	1384	5.75333	41.6233	2.66944048338733	6.89601205361258e-165	Ups	yes	Nitrile-specifier protein 5
Cg1g021310	2189	21.09	63.2733	1.40775491673032	2.73204295111002e-163	Ups	yes	Cinnamoyl-CoA reductase 1
Cg6g000380	1768	8.92	41.8833	2.05321390690668	2.42772645565147e-162	Ups	yes	Hydroquinone glucosyltransferase
Cg3g012790	2306	12.0767	45.6133	1.73782008992455	6.17317120997035e-162	Ups	yes	-
Cg4g013510	1521	19.3133	67.93	1.63444379627655	1.05260527799752e-160	Ups	yes	Serine acetyltransferase 3, mitochondrial
Cg5g022800	1345	15.6367	63.1967	1.83931903138549	1.0583531979769e-156	Ups	yes	-
Cg2g031810	1104	29.04	100.79	1.61433645435591	1.96602257806148e-156	Ups	yes	Bidirectional sugar transporter SWEET16
Cg1g016390	2846	25.6033	62.77	1.11895447425049	2.47079642566528e-155	Ups	yes	-
Cg1g003910	2719	22.5567	59.6233	1.22735305126534	6.19444784123558e-155	Ups	yes	Zinc finger protein ENHYDROUS
Cg6g003870	1397	2.69667	32.6233	3.39896344651234	6.43812180069878e-155	Ups	yes	-
Cg3g021790	3142	24.07	59.5633	1.13320086988254	9.1053604759847e-155	Ups	yes	-
Cg7g022970	1466	14.65	58.9567	1.82581293415723	1.07409887269309e-154	Ups	yes	Phenylacetaldehyde reductase
Cg3g016920	2398	4.44333	25.0967	2.32874935167492	2.73838640706296e-154	Ups	yes	Amino acid permease 3
Cg2g046330	586	87.5667	252.663	1.34746443536609	4.8417027584479e-154	Ups	yes	-
Cg1g008400	2042	5.14667	32.2	2.45811084255072	1.08658193907997e-153	Ups	yes	LanC-like protein GCL1
Cg4g018040	5639	15.5867	38.0533	1.11507850445022	2.17675522605365e-153	Ups	yes	-
Cg2g028860	1578	20.0933	66.8467	1.55674954835125	2.46214870983475e-153	Ups	yes	Purple acid phosphatase 3
Cg7g016650	516	26.3033	131.383	2.13713854555539	2.79064909950377e-153	Ups	yes	-
Cg9g002150	1170	20.55	145.543	2.64167966060921	8.66118594264268e-153	Ups	yes	Ethylene-responsive transcription factor 1
Cg9g009800	1977	45.2933	104.47	1.02890968241327	1.83544958208179e-152	Ups	yes	3-isopropylmalate dehydratase large subunit, chloroplastic
Cg2g023610	936	12.8633	69.7867	2.27740424681076	1.11548428982153e-151	Ups	yes	Polyubiquitin
Cg7g012480	2204	39.1967	93.8633	1.08657002656114	2.0531834234202e-151	Ups	yes	4-hydroxyphenylpyruvate dioxygenase
Cg7g022000	1263	1.36	34.04	4.44768766236935	5.90211366910198e-151	Ups	yes	-
Cg9g020840	2421	30.19	73.94	1.11831739261637	1.1953019708085e-150	Ups	yes	Potassium channel SKOR
Cg5g041740	1246	10.1967	52.3	2.18570204582915	2.83220087204484e-150	Ups	yes	Syntaxin-71
Cg2g004280	726	64.68	184.25	1.33117987943734	1.52560416956817e-149	Ups	yes	-
Cg5g028990	1447	4.24333	33.1667	2.80548525952368	4.44230996733418e-149	Ups	yes	-
Cg9g001500	2473	28.63	70.2933	1.12294654644492	9.03102044471251e-148	Ups	yes	Dihydrolipoyl dehydrogenase 1, chloroplastic
Cg5g037610	1602	21.4167	68.1233	1.49721876391647	1.01339471384522e-147	Ups	yes	RING-H2 finger protein ATL60
Cg8g003310	2101	24.6333	69.4867	1.31783282416347	1.54255554959179e-147	Ups	yes	Leucine-rich repeat protein 2
Cg1g017580	765	49.44	149.597	1.42170047067114	2.76021159739405e-146	Ups	yes	-
Cg1g013650	2709	18.9033	55.2767	1.37075539827402	1.29366718970074e-145	Ups	yes	-
Cg5g021670	1660	26.3233	74.9067	1.33666845954958	1.50202908037497e-144	Ups	yes	-
Cg1g007670	1904	7.15333	33.64	2.05511386898286	8.5955312247743e-143	Ups	yes	Probable mannitol dehydrogenase
Cg5g026370	2258	10.4433	40.81	1.79130239146662	5.88376225424379e-140	Ups	yes	Transcription factor bHLH153
Cg5g008020	1341	55.3033	131.083	1.06664787553217	2.85165376583678e-139	Ups	yes	3-isopropylmalate dehydratase small subunit 1
Cg1g017290	506	8.36333	80.9133	3.10755081305117	6.54115231699188e-139	Ups	yes	Glyoxylase I 4
Cg2g030540	1995	33.1633	81.0967	1.11339251148473	7.811003081883e-139	Ups	yes	Gibberellin receptor GID1C
Cg6g008160	1536	17.1767	58.9533	1.60262524033006	1.90813996024927e-138	Ups	yes	Aspartic proteinase CDR1
Cg5g032720	1386	27.9033	81.63	1.37555963891359	6.32265180362014e-136	Ups	yes	3-ketoacyl CoA thiolase 1, peroxisomal
Cg9g027890	1644	19.88	62	1.46289591714533	3.83896840714072e-133	Ups	yes	-
Cg1g022120	2589	1.27667	14.6133	3.35653892327789	4.84831503383115e-133	Ups	yes	-
Cg3g026000	408	10.7033	98.5533	3.02126850234328	8.19669134049389e-132	Ups	yes	-
Cg9g008110	1049	125.327	285.24	1.0068791834459	9.9461426560315e-132	Ups	yes	Actin-depolymerizing factor
Cg9g025450	2524	26.9033	64.71	1.0924806840323	1.84916319970572e-131	Ups	yes	-
Cg9g004440	1010	25.5633	87.2533	1.59092849243839	6.93034089747811e-131	Ups	yes	-
Cg5g040310	1952	15.9867	51.07	1.49922262497392	3.38657675732694e-130	Ups	yes	-
Cg6g006330	989	22.4933	83.28	1.70350711111387	5.69649438356657e-130	Ups	yes	-
Cg2g046580	3313	3.15	16.1833	2.19089330731367	6.01318808785404e-130	Ups	yes	Serine/threonine-protein kinase D6PKL2
Cg2g026810	924	8.06333	52.04	2.52108940999169	7.0914480112729e-130	Ups	yes	-
Cg6g009400	2224	15.9767	48.4933	1.42300846808577	1.25836876609088e-128	Ups	yes	Pyruvate decarboxylase 1
CgUng005040	2095	17.9767	51.59	1.34757421324628	1.46081931313937e-128	Ups	yes	Protein Brevis radix-like 4
Cg1g010650	2223	2.09333	17.9733	2.92248317779268	1.05562753241569e-123	Ups	yes	-
Cg4g003020	579	7.62333	72.8167	3.06119896073632	1.10553012195747e-123	Ups	yes	Protein CHLOROPLAST VESICULATION
Cg4g001530	2004	16.4067	47.9567	1.37192504571857	1.37216556591075e-123	Ups	yes	NADP-dependent glyceraldehyde-3-phosphate dehydrogenase
Cg2g008920	663	270.067	784.167	1.36115617395001	1.90910383179263e-123	Ups	yes	-
Cg6g009550	3487	13.61	35.37	1.20029307756382	1.97082137287624e-123	Ups	yes	Importin subunit beta-1
Cg5g008900	2569	18.0067	47.6667	1.2312850364239	4.48259435990274e-123	Ups	yes	Amine oxidase [copper-containing] gamma 1
Cg6g020580	1560	35.1667	96.4067	1.27848879433173	1.34715690019375e-122	Ups	yes	UDP-arabinopyranose mutase 1
Cg3g014670	1106	19.06	72.7033	1.74872006498348	6.04586261199987e-121	Ups	yes	Alcohol dehydrogenase-like 2
Cg5g040970	1686	9.51	37.03	1.78682818570868	3.89621784978931e-120	Ups	yes	Hydroquinone glucosyltransferase
Cg6g008750	1483	14.4433	49.6267	1.60930235437677	5.07457405565514e-120	Ups	yes	Probable lysophospholipase BODYGUARD 4
Cg6g007340	804	1.69	42.52	4.51068771716749	4.86373459660909e-119	Ups	yes	-
Cg5g043760	1340	19.8267	64.4933	1.52517906849462	1.39967924437119e-118	Ups	yes	SPX domain-containing protein 3
Cg8g024750	1715	33.56	80.7567	1.0893507774319	4.21107091057352e-118	Ups	yes	-
Cg6g008150	363	16.82	113.67	2.57223458415575	2.7102225595125e-117	Ups	yes	-
Cg5g040290	1012	76.3833	174.707	1.01401444210233	6.10465069890398e-116	Ups	yes	Cytochrome b5 isoform E
Cg4g019180	3544	18.1533	43.6967	1.08740311055982	1.88022402962641e-115	Ups	yes	25S rRNA (cytosine-C(5))-methyltransferase NSUN5
Cg5g000260	708	3.19333	45.2233	3.63572853635896	1.42809238856978e-114	Ups	yes	Pyruvate dehydrogenase E1 component subunit alpha-3, chloroplastic
Cg7g007970	2350	30.8833	70.16	1.00988037597737	1.95785036888387e-114	Ups	yes	-
Cg3g022110	882	0.5	76.0833	7.13526806989802	5.01664992338794e-114	Ups	yes	-
Cg1g009300	606	13.03	76.8633	2.36794951441744	8.05887370045093e-114	Ups	yes	Jacalin-related lectin 19
Cg3g014460	1966	13.9267	45.3833	1.53614161449291	8.12121661795265e-114	Ups	yes	Protein DETOXIFICATION 27
Cg8g006810	2058	18.9133	51.6533	1.26884254972649	1.44130749066972e-113	Ups	yes	-
Cg3g014300	1241	9.22333	44.88	2.10204380921897	3.08345217363868e-113	Ups	yes	-
Cg2g007150	10378	4.08333	10.7633	1.22186314063284	5.56661623471803e-113	Ups	yes	-
Cg4g010160	1214	27.4467	78.7867	1.35177050702852	1.06257945249148e-112	Ups	yes	Ethylene-responsive transcription factor 4
Cg7g019630	1427	36.9	90.5	1.11859278103279	1.51519393363849e-112	Ups	yes	-
Cg2g002390	2046	7.35	28.4867	1.77689647984559	2.32584298834948e-112	Ups	yes	-
Cg7g007780	360	7.05667	328.353	5.34153228110201	1.31135848645186e-111	Ups	yes	Inhibitor of trypsin and hageman factor
Cg8g000810	1298	1.75333	24.6767	3.66502211177443	3.54118805465087e-111	Ups	yes	NAC domain-containing protein 6
Cg3g016000	3325	8.03667	25.5	1.48921643299902	7.80599141084063e-111	Ups	yes	Biotin--protein ligase 1, chloroplastic
Cg4g023690	753	1.64667	42.77	4.51400347164009	1.61784279648111e-110	Ups	yes	Gamma-glutamyl peptidase 5
Cg5g004660	1762	30.21	73.0667	1.10057984242574	3.11684324115897e-110	Ups	yes	-
Cg1g027850	1028	42.9167	111.92	1.20364697573022	6.29719291169093e-110	Ups	yes	Stress enhanced protein 2, chloroplastic
Cg2g006370	1601	34.7433	84.23	1.09773284901511	2.03037815505245e-109	Ups	yes	Homeobox-leucine zipper protein HOX16
Cg3g016710	1803	19.6267	56.2633	1.34379832274863	2.32818208422165e-109	Ups	yes	Aldehyde dehydrogenase family 3 member H1
Cg2g001440	1287	1.69333	23.3933	3.61899094550775	2.53127785054046e-109	Ups	yes	Peroxidase 15
Cg1g008560	1842	37.2167	86.1267	1.03442377978756	7.78670506358898e-109	Ups	yes	Linamarin synthase 1
Cg4g009160	1668	0.676667	18.8133	4.59469429456807	2.93783863369038e-108	Ups	yes	Geraniol 8-hydroxylase
CgUng001430	2308	7.97667	29.31	1.69297751557509	1.02769342424642e-106	Ups	yes	Protein phosphatase 2C 56
Cg3g023410	1453	8.75	35.6167	1.85051988468275	2.05402776113112e-105	Ups	yes	Purple acid phosphatase 2
Cg1g010210	1871	36.7267	88.5	1.09520951302859	4.75939163531769e-105	Ups	yes	-
Cg1g000570	1823	19.6733	53	1.25435832350144	9.49896586794635e-105	Ups	yes	Amino acid transporter AVT3C
Cg8g008310	1998	34.7233	79.28	1.01772444667998	1.72698793310345e-104	Ups	yes	Squalene synthase 2
Cg3g009370	2467	3.40667	17.4033	2.17858208953786	3.36573798203342e-104	Ups	yes	Urea-proton symporter DUR3
Cg7g021130	3079	11.9133	32	1.2487548896302	5.84850519962473e-104	Ups	yes	-
Cg6g025030	510	16.5933	83.5133	2.16574070128904	6.81032792882268e-104	Ups	yes	Probable calcium-binding protein CML46
Cg2g002250	1485	3.70333	24.5567	2.56435868641158	7.41293366375589e-104	Ups	yes	-
Cg1g005440	1523	1.73333	20.0367	3.38658996661802	1.02034311372798e-103	Ups	yes	Mitogen-activated protein kinase kinase kinase 20
Cg2g046280	1794	1.93	18.4833	3.07878537189227	2.73995247004335e-102	Ups	yes	-
Cg5g008620	1911	30.2233	69.6967	1.0317246151673	2.84915922751027e-102	Ups	yes	-
Cg8g001440	1416	2.66667	22.4767	2.89333949218663	3.02444032346542e-101	Ups	yes	Monooxygenase 2
Cg9g029430	2288	24.5633	56.3967	1.02142053301908	4.73032541714803e-100	Ups	yes	Succinate-semialdehyde dehydrogenase, mitochondrial
Cg7g007850	595	1.31	52.9833	5.14898709525084	1.96443540041547e-99	Ups	yes	-
Cg7g011570	928	4.62667	34.9	2.7338352805695	8.21770695545035e-99	Ups	yes	-
Cg2g019700	1660	18.7133	51.79	1.28908384098294	1.24042629015713e-98	Ups	yes	F-box protein At3g07870
Cg6g004440	1972	6.70333	26.0233	1.78004604817198	2.56358794537614e-98	Ups	yes	Arginine biosynthesis bifunctional protein ArgJ, chloroplastic
Cg5g037760	2955	1.89333	11.71	2.44410224131969	6.84770378511065e-98	Ups	yes	-
Cg2g037510	2101	8.16667	28.07	1.60832927525634	9.79370224067327e-97	Ups	yes	Peroxisomal 2,4-dienoyl-CoA reductase [(3E)-enoyl-CoA-producing]
Cg3g024960	2313	1.20333	12.09	3.13645023640159	1.0340612126508e-96	Ups	yes	Probable CoA ligase CCL5
Cg9g020390	1846	8.14667	30.6467	1.73340620065547	6.51298315020308e-96	Ups	yes	AP2-like ethylene-responsive transcription factor At2g41710
Cg3g022650	1816	30.6867	74.2467	1.09580309676167	1.66422293969406e-95	Ups	yes	-
Cg5g008420	2123	13.1167	37.1833	1.33299645507237	1.70252791195682e-93	Ups	yes	Protein NRT1/ PTR FAMILY 6.3
Cg5g035250	1765	17.3767	48.19	1.29112805199706	1.77834430292246e-93	Ups	yes	-
Cg3g015300	2133	3.65333	17.9733	2.12446051113227	1.29370446482602e-92	Ups	yes	2,3-bisphosphoglycerate-dependent phosphoglycerate mutase 1
CgUng004930	1414	32.73	80.07	1.11271718673234	3.40935093909227e-92	Ups	yes	-
Cg2g040980	963	55.27	130.88	1.06869829385821	5.90757887482011e-92	Ups	yes	U-box domain-containing protein 8
Cg4g013360	7482	0.783333	4.53	2.3594471330201	2.63505804996446e-90	Ups	yes	ABC transporter C family member 3
Cg7g003640	1854	2.67	17.7733	2.54646580849723	5.7529669091056e-90	Ups	yes	Xanthotoxin 5-hydroxylase CYP82C4
Cg5g001070	357	140.71	322.37	1.0194156283106	1.31982040507117e-89	Ups	yes	DCD domain-containing protein NRP-B
Cg1g003580	1976	4.72	22.4367	2.0704305282095	2.26881023913476e-89	Ups	yes	-
Cg1g022010	2319	5.36333	20.9767	1.79572483325312	7.92160117066367e-89	Ups	yes	Beta-amyrin synthase
Cg9g022790	879	3.47	31.0833	2.97934223165829	2.52313654955863e-88	Ups	yes	Ethylene-responsive transcription factor 2
Cg2g040010	2583	0.833333	9.65667	3.36220056435291	3.61532428855608e-87	Ups	yes	Protein DETOXIFICATION 40
Cg3g024230	3303	15.4267	34.9233	1.00327448269935	6.42145837294138e-87	Ups	yes	DEAD-box ATP-dependent RNA helicase 28
Cg5g005400	1439	14.0067	45.4167	1.51675914775212	2.96570252066655e-86	Ups	yes	Tryptophan aminotransferase-related protein 2
Cg2g045730	1330	25.43	66.6167	1.20888002326274	3.24579876486733e-86	Ups	yes	Ubiquinol oxidase 4, chloroplastic/chromoplastic
Cg9g028810	858	3.92	31.81	2.8481651997065	8.35261988181639e-86	Ups	yes	LOB domain-containing protein 4
Cg8g001840	1951	5.52	47.9667	2.94861725285874	9.11633169065084e-86	Ups	yes	-
Cg1g010370	900	18.23	61.9033	1.58919797627189	1.86930509382446e-84	Ups	yes	Protein ELF4-LIKE 4
Cg9g001100	1382	9.29667	33.93	1.6879016651649	2.06423454707742e-84	Ups	yes	-
Cg2g038290	2809	3.57667	16.5567	2.0461539416545	2.06630218793047e-84	Ups	yes	Probable LRR receptor-like serine/threonine-protein kinase At1g56130
CgUng003380	1011	20.2933	61.9033	1.44066352072644	1.02403250671803e-83	Ups	yes	-
Cg2g018940	998	8.57333	40.46	2.05503405333927	1.74554372915056e-83	Ups	yes	-
Cg4g023410	543	61.1867	161.27	1.21945729848033	1.87610322674143e-83	Ups	yes	Tetraspanin-8
CgUng018140	1317	2.47	19.99	2.83773516061685	2.181938432188e-83	Ups	yes	Shikimate O-hydroxycinnamoyltransferase
Cg1g001340	1230	0.486667	22.1933	5.34481214421943	2.71431568668293e-83	Ups	yes	GDSL esterase/lipase EXL3
Cg7g016620	2165	8.56	27.0933	1.49517888946193	3.37363993859113e-83	Ups	yes	ACT domain-containing protein ACR4
Cg5g044850	2133	3.64667	43.8367	3.41662167055357	7.23214876357174e-83	Ups	yes	Very-long-chain aldehyde decarbonylase CER1
Cg7g006630	2672	14.0667	35.0067	1.13384735695593	1.6941141857337e-82	Ups	yes	-
Cg5g018090	3089	2.70667	12.0233	1.97515555073958	4.29401037555158e-82	Ups	yes	-
Cg5g040830	2620	12.0567	30.8467	1.17799848327043	6.47677050461832e-82	Ups	yes	DEAD-box ATP-dependent RNA helicase 31
Cg5g032090	2160	0.433333	10.64	4.38519227557342	8.08185398645785e-82	Ups	yes	-
Cg5g036760	706	11.72	52.99	1.99960610368023	1.50832494392642e-81	Ups	yes	Monothiol glutaredoxin-S1
Cg9g005470	422	0.86	88.6867	6.50606110717634	5.1348730915173e-81	Ups	yes	40S ribosomal protein S24-1
Cg4g020710	3179	12.3533	29.3033	1.07101087958613	5.32469321711991e-81	Ups	yes	Isoamylase 1, chloroplastic
Cg3g023370	1420	22.88	59.4467	1.20538801683241	1.3149508770078e-79	Ups	yes	-
Cg4g000180	1365	10.9367	38.97	1.65247031016803	2.81656392631119e-79	Ups	yes	-
Cg2g044880	1440	17.3367	47.6433	1.27697833581853	3.41216343710024e-79	Ups	yes	-
Cg3g010180	1086	16.1933	50.19	1.45644347531416	7.99654283678363e-79	Ups	yes	-
Cg1g002680	1606	9.88	32.2667	1.53939723636433	8.27743608002194e-79	Ups	yes	Heat shock factor protein HSF24
Cg5g034040	2126	0.446667	10.3033	4.36650955760527	2.62361241018732e-78	Ups	yes	Inorganic phosphate transporter 1-4
Cg5g023190	1642	20.9633	57.2	1.27587490296537	1.07827075523571e-77	Ups	yes	-
Cg3g023700	1832	0.17	21.1067	6.71633296689805	1.74794332071331e-77	Ups	yes	6,7,8-trihydroxycoumarin synthase
Cg5g006050	2233	3.49333	15.6433	1.99092757012036	2.8304685494229e-77	Ups	yes	Leucine-rich repeat receptor-like serine/threonine/tyrosine-protein kinase SOBIR1
Cg6g023730	1485	3.77	21.04	2.32288304349154	7.00291082247229e-77	Ups	yes	AAA-ATPase ASD, mitochondrial
Cg9g021310	2619	2.95333	13.5333	2.02351659301024	9.16835359227891e-77	Ups	yes	-
Cg4g014960	1546	29.57	66.93	1.00249728922956	1.67757477405251e-76	Ups	yes	-
Cg5g005560	1041	10.6633	41.6	1.7757224025529	4.13617705979458e-76	Ups	yes	-
Cg3g022190	2371	14.54	36.6067	1.15790516489849	5.64396543348235e-76	Ups	yes	Protein DETOXIFICATION 33
Cg5g009790	1478	28.0367	64.2833	1.01941613614535	1.1319823660664e-75	Ups	yes	F-box protein PP2-A12
Cg1g020210	1946	5.36333	20.6133	1.76601093015287	1.27926235703698e-75	Ups	yes	-
Cg1g010530	592	4.99333	39.4667	2.79978323148621	7.64105331101256e-75	Ups	yes	-
Cg8g004020	1206	32.55	75.3833	1.03685266931221	3.4091491634396e-74	Ups	yes	Cyclase-like protein 2
Cg4g018830	802	17.34	59.9867	1.61154837596787	3.71135852207636e-74	Ups	yes	Transcription factor MYB1
Cg1g020710	1810	12.6333	34.8333	1.28348164660571	5.00079109003992e-74	Ups	yes	-
Cg6g013780	1530	14.42	43.16	1.40233351127306	9.13893976591871e-74	Ups	yes	-
Cg4g000260	1462	3.70333	20.4933	2.27182722041911	2.26297905546178e-73	Ups	yes	-
Cg2g013740	663	37.1067	101.03	1.26623901007972	1.57644377310906e-72	Ups	yes	-
Cg9g003570	3229	8.66667	22.5233	1.1960971013588	4.75902404907999e-72	Ups	yes	Sodium/hydrogen exchanger 3
Cg2g046550	2029	19.7933	45.0267	1.0070222316062	5.76965105975778e-72	Ups	yes	Probable acetyl-CoA acetyltransferase, cytosolic 2
Cg5g022100	2025	5.17	19.3767	1.73221342404591	1.1543954667568e-71	Ups	yes	L-Ala-D/L-amino acid epimerase
Cg2g011510	1196	5.85	26.96	2.02861670390896	1.95913076228747e-71	Ups	yes	-
Cg3g018650	1928	3.81	17.1333	1.98817269142581	2.17153943093066e-71	Ups	yes	Ribonucleoside-diphosphate reductase large subunit
Cg7g000300	794	13.6967	50.2767	1.69955589957291	4.79033503602348e-71	Ups	yes	18.1 kDa class I heat shock protein
Cg5g040130	2144	1.4	10.7633	2.78506473924691	5.85659154493694e-71	Ups	yes	3-ketoacyl-CoA synthase 1
Cg9g026490	820	0.406667	38.74	6.42941560775755	9.25413302946415e-71	Ups	yes	CEN-like protein 1
Cg5g040150	611	3.30667	33.1267	3.14135333907439	9.54432585482234e-71	Ups	yes	-
Cg1g013850	1548	16.8067	44.8033	1.23953	1.340690035597e-70	Ups	yes	Clavaminate synthase-like protein At3g21360
Cg4g008430	1857	0.0933333	34.08	8.19048	2.21981247019963e-70	Ups	yes	Probable sulfate transporter 3.5
Cg2g037110	1260	3.01667	19.6933	2.52793763097246	2.40822942837512e-70	Ups	yes	-
Cg8g001620	1184	127.82	309.193	1.0979078998773	6.06150382681096e-70	Ups	yes	Heavy metal-associated isoprenylated plant protein 26
Cg7g015840	1417	5.06	23.11	2.01281930504368	6.41576319153419e-70	Ups	yes	D-aminoacyl-tRNA deacylase
CgUng000320	1921	4.71333	18.8733	1.82340950423966	7.74271318840233e-70	Ups	yes	NAC domain-containing protein 96
Cg2g029550	384	13.35	70.7967	2.22024530030024	2.75983137165826e-69	Ups	yes	-
Cg7g014800	1177	6.57	27.78	1.91420422518161	4.13919397446208e-69	Ups	yes	Allene oxide cyclase 3, chloroplastic
Cg2g024880	2672	8.5	23.0133	1.25631563768672	7.60949416377286e-69	Ups	yes	-
Cg5g037470	1470	17.67	45.89	1.19832830275675	1.39621623887416e-68	Ups	yes	-
Cg9g018560	1743	21.9367	51.3467	1.05563230415577	1.73263322351467e-68	Ups	yes	Beta-ureidopropionase
Cg5g016460	1195	34.5867	78.14	1.00173463657309	1.97367514744166e-68	Ups	yes	Probable glutathione S-transferase
Cg6g024830	2729	7.68667	21.1333	1.28849508661782	8.51845514464894e-68	Ups	yes	-
Cg9g018520	1010	20.57	57.5367	1.30231865113631	9.74659877387567e-68	Ups	yes	Nicotinamidase 1
Cg3g022100	1389	8.8	31.1567	1.66139959902522	1.18650439254819e-67	Ups	yes	Octanoyltransferase LIP2p, chloroplastic
Cg6g018890	739	7.66	41.43	2.24462	1.23624002927905e-67	Ups	yes	-
Cg9g021330	2223	2.51	12.9167	2.18088224154773	2.00021714244266e-67	Ups	yes	-
Cg5g031970	2037	1.57667	11	2.62708181472129	4.18873472428985e-67	Ups	yes	Transcription factor CSA
Cg1g023050	1182	12.1733	38.4	1.48114109884502	1.36308426729936e-66	Ups	yes	-
CgUng015510	422	1.07333	52.8267	5.36600401065606	1.90048955282015e-66	Ups	yes	-
CgUng015820	1111	1.04	16.3	3.80016537185652	2.01346988011969e-66	Ups	yes	Eugenol synthase 1
Cg2g013140	5021	2.63667	8.71667	1.55282175909635	2.04672927711032e-66	Ups	yes	Tyrosine aminotransferase
Cg5g015600	3377	1.41333	7.98	2.29675186500747	2.26731463618539e-66	Ups	yes	Protein SRG1
Cg7g022370	2193	0.553333	8.36667	3.78871436850183	4.59147990742328e-66	Ups	yes	Annexin-like protein RJ4
Cg5g035300	1718	2.14	13.5967	2.50687735081665	5.25246174257604e-66	Ups	yes	40S ribosomal protein S24-1
Cg4g020040	2228	17.3033	39.9567	1.02814347058045	1.22993273478173e-65	Ups	yes	Organic cation/carnitine transporter 7
Cg5g004350	2727	3.03	12.24	1.83242778624335	7.01552218761612e-65	Ups	yes	-
Cg7g023360	1967	15.1067	36.3033	1.08801068942706	1.57552727271542e-64	Ups	yes	Nuclear transcription factor Y subunit A-1
Cg9g010030	2189	0.46	8.01	3.95676931711327	2.92539169881162e-64	Ups	yes	Probable folate-biopterin transporter 8, chloroplastic
Cg5g022450	1872	2.46333	13.1233	2.23825663038741	3.39721146005132e-64	Ups	yes	-
Cg7g017440	3440	4.08	12.9933	1.49654103251383	5.62365823549294e-64	Ups	yes	Lipoxygenase 6, chloroplastic
Cg9g024490	2082	0.88	8.7	3.13605206191562	1.70627038270004e-63	Ups	yes	-
Cg2g037710	891	28.2733	73.3033	1.19772058198594	2.12334420255249e-63	Ups	yes	Glycine cleavage system H protein 2, mitochondrial
Cg8g018420	1916	0.403333	9.20667	4.31294078801669	2.93934861478533e-63	Ups	yes	-
Cg4g007100	2758	9.03667	22.5967	1.14671704903042	5.509858699628e-63	Ups	yes	-
Cg2g034430	1640	12.1467	35.0433	1.34578120511693	7.5008837482738e-63	Ups	yes	-
Cg6g010190	740	0.543333	29.6767	5.59241780543024	8.53608595774651e-63	Ups	yes	-
Cg1g001640	1395	14.5533	40.43	1.29322807838817	1.62182816581962e-62	Ups	yes	Thaumatin-like protein 1
Cg2g021360	1744	2.77333	14.34	2.19328547958889	2.85472765957347e-62	Ups	yes	NAC domain-containing protein JA2
Cg8g023730	2245	1.26667	8.92667	2.65038380714986	4.96335514985379e-62	Ups	yes	Protein NRT1/ PTR FAMILY 8.1
Cg2g005290	537	29.5733	87.3333	1.38031003987181	7.038825885331e-62	Ups	yes	10 kDa chaperonin
Cg2g007280	6370	5.1	12.3067	1.09464810704641	3.48518788351916e-61	Ups	yes	Nuclear pore complex protein GP210
Cg7g021860	1305	23.3	54.5133	1.04802722321007	5.42927433758719e-61	Ups	yes	-
Cg2g031100	1939	5.32333	19.6333	1.69974183152545	5.65383748630933e-61	Ups	yes	Peroxisomal adenine nucleotide carrier 1
Cg6g025700	1704	20.3167	46.76	1.02989151537492	8.07468896915085e-61	Ups	yes	Biotin carboxyl carrier protein of acetyl-CoA carboxylase, chloroplastic
Cg4g000690	1550	26.6633	60.8967	1.02038036392231	1.83817146491263e-60	Ups	yes	Probable WRKY transcription factor 17
Cg3g021100	1306	6.52333	25.04	1.76256429457351	2.53263127225476e-60	Ups	yes	Ethylene-responsive transcription factor RAP2-1
Cg7g020680	1164	14.25	40.7667	1.34508142494397	2.986149324736e-60	Ups	yes	-
Cg6g020540	1095	6.73	27.38	1.85402537343659	5.64633920091927e-60	Ups	yes	PI-PLC X domain-containing protein At5g67130
Cg8g010170	1335	4.30667	20.28	2.06295866628599	8.44375219940114e-60	Ups	yes	Phosphoenolpyruvate carboxylase kinase 1
Cg5g008700	2077	4.62333	16.5267	1.66086448674622	9.76441315833435e-59	Ups	yes	Vacuolar-processing enzyme
Cg5g036300	1629	2.47333	13.6733	2.29736	1.62929425013292e-58	Ups	yes	Sugar transporter ERD6-like 7
Cg1g001650	1505	6.58333	22.65	1.60432649571383	1.68873372732209e-58	Ups	yes	Thaumatin-like protein 1
Cg7g007810	730	1.19667	21.76	4.02253065596991	2.89217521212513e-58	Ups	yes	-
Cg6g000980	4112	6.53333	15.74	1.09099947064778	3.87825634734305e-58	Ups	yes	Oxoglutarate-dependent flavonoid 7-O-demethylase 1
Cg9g002050	4079	4.43333	12.15	1.27569763701904	7.89258314981155e-58	Ups	yes	Topless-related protein 2
Cg7g009990	1272	5.94	23.1167	1.79385159636869	1.37454051329242e-57	Ups	yes	-
Cg2g026470	462	17.45	66.63	1.76423208270119	2.56428238527777e-57	Ups	yes	-
Cg8g022620	3472	8.31333	19.7467	1.06967402704442	3.48881395593478e-57	Ups	yes	Scarecrow-like protein 14
Cg7g008680	1656	4.23333	17.1033	1.84825607532114	3.54041768607924e-57	Ups	yes	Epidermis-specific secreted glycoprotein EP1
Cg3g021630	1573	3.76667	16.4967	1.95693984869339	8.64556237204151e-57	Ups	yes	Probable carboxylesterase 2
Cg5g036000	1792	12.73	34.71	1.26277375585484	9.6780712269238e-57	Ups	yes	Elongation factor Tu, mitochondrial
Cg4g017190	1247	7.95333	27.1833	1.59197119908842	1.0523418550364e-56	Ups	yes	Probable calcium-binding protein CML21
Cg2g003940	3838	3.7	11.1767	1.41736130327099	1.22348609111399e-56	Ups	yes	-
Cg5g032520	1121	5.04	24.45	2.08053678723536	1.25625056690934e-56	Ups	yes	-
CgUng000720	2056	2.05	10.8667	2.2372007592968	1.48356502764834e-56	Ups	yes	-
Cg2g045070	183	18.4233	115.593	2.47741573042425	1.67524181263864e-56	Ups	yes	-
Cg7g014820	1874	3.59667	15.5767	1.94859372514438	2.16236320449438e-56	Ups	yes	AP2/ERF and B3 domain-containing transcription repressor RAV2
Cg1g014630	1500	12.9267	34.1833	1.22830680379009	5.77031548426412e-56	Ups	yes	-
Cg2g011620	1554	20.4267	46.2933	1.00644616777966	7.50824097154268e-56	Ups	yes	Prohibitin-3, mitochondrial
Cg1g019670	1368	1.06667	11.86	3.26985233097771	7.61485986372259e-56	Ups	yes	-
Cg7g002450	2526	11.3633	26.8633	1.06036388599851	9.36321216771019e-56	Ups	yes	Cytosolic endo-beta-N-acetylglucosaminidase 1
Cg6g019090	1440	11.7467	31.8433	1.26454698471947	2.06341621554658e-55	Ups	yes	Protein DETOXIFICATION 3
Cg6g005030	649	1.28	23.4667	4.03156230364512	2.19770414691861e-55	Ups	yes	-
Cg3g015650	1946	13.6067	32.16	1.06130767370071	5.23977801851376e-55	Ups	yes	Transcription factor TGA7
Cg2g041300	1732	2.49333	13.2233	2.21746991257347	1.18414729220887e-54	Ups	yes	-
Cg3g010370	1384	19.56	45.5933	1.04540586992267	2.80290705452138e-54	Ups	yes	-
Cg8g022260	888	9.06333	35.1033	1.78064262082003	3.03602468455724e-54	Ups	yes	17.4 kDa class I heat shock protein
Cg5g018510	1013	3.45	19.86	2.34055138727897	3.59449624798341e-54	Ups	yes	Homeobox-leucine zipper protein ATHB-12
Cg5g039330	1623	1.58667	10.8533	2.60984193000199	4.39278073505028e-54	Ups	yes	Protein S-acyltransferase 18
Cg4g024560	1184	22.0367	52.5167	1.07425611928257	4.97145104195062e-54	Ups	yes	Transcription factor LRL2
Cg7g000860	1478	1.57667	11.6333	2.71173585782304	1.33487908443243e-53	Ups	yes	Aspartic proteinase PCS1
Cg3g021990	3021	8.51333	20.7067	1.10564864924727	1.6929090357436e-53	Ups	yes	Probable transcription factor KAN3
Cg9g006700	2255	2.23	10.4467	2.04654875803429	3.34890549025405e-53	Ups	yes	-
Cg6g017990	1454	1.61	11.96	2.72559	4.59685938077878e-53	Ups	yes	-
Cg6g002270	1215	8.57667	29.0333	1.5763528451676	5.57122483394602e-53	Ups	yes	Polyubiquitin
Cg8g005040	980	1.74667	16.4133	3.03132507697111	5.7642152501187e-53	Ups	yes	-
Cg2g034220	1993	1.64333	10.17	2.46759862355217	6.61053651421429e-53	Ups	yes	Protein DETOXIFICATION 16
Cg5g015140	811	9.74	36.53	1.73995140065154	8.43793077053081e-53	Ups	yes	Ferredoxin-3, chloroplastic
Cg5g002260	2629	8.64667	21.0967	1.10774900322971	9.99845979287627e-53	Ups	yes	Heat shock protein 83
Cg6g015460	770	2.19667	21.0667	3.0484078896191	1.97617488541797e-52	Ups	yes	-
Cg5g020750	1225	1.64	13.8767	2.93257368836477	2.55985162730574e-52	Ups	yes	-
Cg2g016300	1044	16.3533	45.46	1.29754018266569	3.77884976322167e-52	Ups	yes	2-alkenal reductase (NADP(+)-dependent)
Cg8g002730	502	6.45333	38.6433	2.40312012479569	4.28721073389719e-52	Ups	yes	-
Cg2g037060	2433	11.3767	25.8933	1.00935326371871	4.96950348996988e-52	Ups	yes	Vacuolar-sorting receptor 6
Cg2g002980	1823	1.17667	9.41333	2.80008524970576	5.01087060212441e-52	Ups	yes	-
Cg5g003570	2517	0.126667	7.15333	5.61249456184404	8.0519215001094e-52	Ups	yes	Protein NRT1/ PTR FAMILY 2.11
Cg9g007690	2187	9.71	25.01	1.18005614107867	9.00256678433529e-52	Ups	yes	Actin-related protein 9
Cg5g010390	1903	8.38333	25.0833	1.41896964825489	1.37488483465548e-51	Ups	yes	-
Cg5g009310	1880	7.01333	21.6067	1.44414577054167	1.7952763584153e-51	Ups	yes	Geraniol 8-hydroxylase
Cg7g003420	1314	20.3867	46.82	1.02248507558606	2.24862824810964e-51	Ups	yes	Phosphoglucan phosphatase LSF2, chloroplastic
Cg6g003030	3001	4.39667	13.12	1.3977980672364	3.08600614806988e-51	Ups	yes	WRKY transcription factor WRKY24
Cg5g038910	2942	2.75	10.0867	1.69913024561886	9.93027987061227e-51	Ups	yes	Boron transporter 1
Cg2g041370	1960	12.5733	30.7333	1.11123300699079	1.20594070329696e-50	Ups	yes	Sphingosine kinase 1
Cg6g005660	813	0.82	16.9467	4.18335535727211	1.93269104793718e-50	Ups	yes	-
Cg8g004210	1681	5.47	18.43	1.58583579831409	2.62090345581491e-50	Ups	yes	Abscisate beta-glucosyltransferase
Cg6g008380	4214	1.09	5.39	2.11745225850526	3.16885006599219e-50	Ups	yes	-
Cg5g002070	4386	4.83333	12.75	1.23393645922819	7.53116627434359e-50	Ups	yes	Respiratory burst oxidase homolog protein A
Cg2g000350	1857	5.14333	16.8333	1.53910209258848	8.62814428580989e-50	Ups	yes	Beta-amyrin 28-monooxygenase
Cg7g022450	243	26.81	109.447	1.84032939426576	8.68233362125305e-50	Ups	yes	-
Cg5g019730	1337	6.80333	23.4333	1.59603348792011	9.691803645679e-50	Ups	yes	Protein DOWNY MILDEW RESISTANCE 6
Cg3g010040	784	8.22333	32.7467	1.80508899373485	1.27193246898469e-49	Ups	yes	-
Cg5g033810	1388	17.18	42.49	1.12272016873137	1.44107481929319e-49	Ups	yes	Uncharacterized protein At1g03900
Cg2g033210	2090	5.30667	16.2433	1.44313039629347	1.45201244639958e-49	Ups	yes	-
Cg9g017450	687	26.53	67.5733	1.17274462117711	1.49858568075632e-49	Ups	yes	-
Cg8g019360	2299	6.39333	17.5933	1.28808447409959	2.16208020316359e-49	Ups	yes	-
Cg7g003440	1824	6.33	20.0067	1.49017100176436	2.30503100961674e-49	Ups	yes	-
CgUng003780	1728	4.37	15.7467	1.67335287569189	3.53328103827054e-49	Ups	yes	Geraniol 8-hydroxylase
Cg1g008150	1222	4.82667	19.5967	1.84405475526599	4.7438131327909e-49	Ups	yes	-
Cg7g003890	1217	14.9967	38.4167	1.17752991799958	4.77042613598713e-49	Ups	yes	-
Cg1g010280	2096	6.85333	18.9733	1.29734380119644	5.8192587944681e-49	Ups	yes	Protein Brevis radix-like 2
Cg2g034510	2451	2.69333	10.8033	1.82121907641854	5.9745139497867e-49	Ups	yes	-
Cg4g000030	2705	8.68	21.4767	1.1366528894768	1.02223362229904e-48	Ups	yes	Protein arginine N-methyltransferase 1.5
Cg4g004290	2968	3.35667	11.0233	1.53634951553852	1.0360008161085e-48	Ups	yes	Leucine-rich repeat receptor-like serine/threonine-protein kinase SKM1
Cg2g010070	3253	7.26667	17.0333	1.05624517940115	1.13748035209169e-48	Ups	yes	Phytyl ester synthase 2, chloroplastic
Cg5g043310	1566	15.6667	37.9533	1.09650756991085	2.06366002842179e-48	Ups	yes	Vestitone reductase
Cg7g015110	632	404.81	936.733	1.0340649573444	2.95417072475921e-48	Ups	yes	-
Cg8g022140	509	45.7033	110.197	1.08717771811569	3.15652347028877e-48	Ups	yes	Heat shock 70 kDa protein 4
Cg5g005270	835	17.4967	54.03	1.4537301251251	3.28637830641641e-48	Ups	yes	-
Cg5g034650	1109	18.4767	47.2267	1.17478711595445	3.88032354233795e-48	Ups	yes	V-type proton ATPase subunit F
Cg1g003960	1188	0.803333	10.9133	3.55824523639134	4.54356866614954e-48	Ups	yes	Indole-3-pyruvate monooxygenase YUCCA2
Cg4g012810	868	18.3467	49.6767	1.2640157207104	5.67746921537835e-48	Ups	yes	-
Cg2g006890	2361	10.6167	24.4767	1.03266017343086	6.86276970413587e-48	Ups	yes	Isocitrate dehydrogenase [NADP], chloroplastic/mitochondrial
Cg8g000160	2890	8.23667	19.21	1.04634138298485	9.15308894118597e-48	Ups	yes	3-hydroxy-3-methylglutaryl-coenzyme A reductase 1
Cg9g027140	1917	8.68333	22.9767	1.22600468021324	9.36539368371588e-48	Ups	yes	Short-chain dehydrogenase TIC 32, chloroplastic
Cg3g009330	3605	3.68667	10.63	1.35617944581889	9.53999705566158e-48	Ups	yes	-
Cg5g039460	877	25.9667	61.3433	1.06294261127482	1.34934543023824e-47	Ups	yes	-
Cg1g013960	1901	0.436667	7.15667	3.86769086560822	1.56992855376766e-47	Ups	yes	ABC transporter G family member 35
Cg2g020360	1626	4.54667	16.54	1.6787238948316	2.96349969132692e-47	Ups	yes	-
Cg2g033030	2250	11.9267	27.18	1.00972461004343	3.16700189943861e-47	Ups	yes	Cytochrome P450 81Q32
Cg3g011450	3214	1.22667	6.04333	2.10702645973896	4.20300914832542e-47	Ups	yes	Importin subunit alpha-2
Cg6g006640	2919	0.25	4.42333	3.9045210958768	4.78989570696862e-47	Ups	yes	LRR receptor-like serine/threonine-protein kinase EFR
Cg9g009570	4478	1.02333	4.88667	2.07248408951754	6.97939455640039e-47	Ups	yes	-
Cg8g018300	1627	1.81	10.48	2.36162661875255	7.86744065456113e-47	Ups	yes	GABA transporter 1
Cg1g008090	2219	2.74333	11	1.83076771743315	9.52630525644113e-47	Ups	yes	ATP-dependent 6-phosphofructokinase 5, chloroplastic
Cg8g013130	1568	18.6867	42.2767	1.0032674596615	9.81171072030476e-47	Ups	yes	Probable CCR4-associated factor 1 homolog 9
Cg2g047430	622	25.4867	67.5133	1.2368889306249	1.29328597731623e-46	Ups	yes	-
Cg5g029700	868	6.02333	25.1667	1.88142156150266	3.26966042212606e-46	Ups	yes	-
Cg2g022680	4655	0.576667	3.51333	2.44162300965053	4.37227615021434e-46	Ups	yes	Receptor-like serine/threonine-protein kinase SD1-8
Cg2g032990	1868	0.593333	6.90667	3.36265145440167	5.35738537277029e-46	Ups	yes	-
Cg2g004360	2811	0.97	5.93333	2.46152887087588	9.67979780868179e-46	Ups	yes	-
Cg7g001680	228	12.46	72.0133	2.35486761459531	1.3797397763392e-45	Ups	yes	-
Cg6g014660	1034	9.76	30.9133	1.47977099751357	1.53750595963149e-45	Ups	yes	-
Cg1g029480	2328	10.6233	24.8133	1.0447219520152	1.6637289035933e-45	Ups	yes	Asparagine synthetase [glutamine-hydrolyzing] 3
Cg5g012040	1903	5.15	16.3133	1.49704331104239	2.13815928060201e-45	Ups	yes	-
Cg6g005790	873	7.72	28.7967	1.7103008262934	2.43593250093827e-45	Ups	yes	17.3 kDa class I heat shock protein
Cg1g010520	1936	2.67333	11.3667	1.92219883978726	3.12327164737173e-45	Ups	yes	-
Cg8g007160	930	10.9133	34.95	1.49850907182902	3.62483261555169e-45	Ups	yes	Phenylcoumaran benzylic ether reductase POP1
Cg1g004380	2799	9.12333	20.7067	1.00335283817253	5.04674500575495e-45	Ups	yes	-
Cg5g002730	2324	10.9733	25.76	1.04637521169901	5.49836255585623e-45	Ups	yes	-
Cg2g010080	2566	0.78	5.92667	2.73834290867798	5.62122265950784e-45	Ups	yes	Phytyl ester synthase 2, chloroplastic
Cg7g003570	1853	4.22333	14.5633	1.61497236258199	6.3909980830595e-45	Ups	yes	Cytochrome P450 82A3
Cg5g027670	1893	0.0966667	11.07	6.5954934348181	9.2477200907204e-45	Ups	yes	Cytochrome P450 87A3
Cg1g006830	753	26.0567	63.3333	1.10042796278266	1.00484174697158e-44	Ups	yes	-
Cg6g019180	786	2.02333	17.57	2.96635519402033	6.17386202991928e-44	Ups	yes	-
Cg7g022380	1358	11.7	31.52	1.25599123231679	7.26172955001423e-44	Ups	yes	Annexin D4
CgUng004740	1550	2.06333	11.2333	2.24740125740039	2.04312368081173e-43	Ups	yes	Geraniol 8-hydroxylase
Cg4g004960	2111	12	50.1467	1.88235258346913	2.04621626203215e-43	Ups	yes	Protein root UVB sensitive 6
Cg3g022160	2883	7.95333	18.47	1.04538517229726	2.17839015238769e-43	Ups	yes	Probable E3 ubiquitin-protein ligase ARI2
Cg7g000590	1309	12.3533	31.59	1.18698183742698	2.84485550695202e-43	Ups	yes	Uncharacterized protein At2g39795, mitochondrial
Cg6g019000	1191	7.60667	24.4767	1.50739895100194	3.82013305638135e-43	Ups	yes	-
Cg5g025090	1200	11.9233	31.9233	1.2517041267409	5.23159350365184e-43	Ups	yes	12-oxophytodienoate reductase 2
Cg4g018910	2996	3.99333	11.39	1.33649907945903	2.05201856312735e-42	Ups	yes	Mechanosensitive ion channel protein 10
Cg5g031870	1284	15.48	36.6633	1.06473416378187	2.70176256945294e-42	Ups	yes	Elongation factor Ts, mitochondrial
Cg1g028450	2012	10.0167	23.74	1.07225366445418	3.01864833027341e-42	Ups	yes	Alanine--glyoxylate aminotransferase 2 homolog 1, mitochondrial
CgUng000250	1551	14.72	35.2733	1.08699765744253	3.0681796275221e-42	Ups	yes	Beta-amyrin 11-oxidase
Cg4g010210	2074	9.26	23.0133	1.14394049294426	3.07445897326478e-42	Ups	yes	-
Cg1g004910	2338	4.03	12.9167	1.50493494542661	3.40619512140077e-42	Ups	yes	3-epi-6-deoxocathasterone 23-monooxygenase CYP90C1
Cg9g014340	1365	6.26	21.1633	1.56554302398551	4.81640246906389e-42	Ups	yes	Xyloglucan endotransglucosylase/hydrolase 2
Cg4g002030	3243	4.14333	11.0967	1.25075647658394	1.17641306883865e-41	Ups	yes	Probable sucrose-phosphate synthase 1
Cg3g006950	2378	10.2	23.5633	1.02613860258481	1.30187144562708e-41	Ups	yes	Probable choline kinase 2
CgUng005470	868	5.51333	22.6167	1.85811482135683	1.44978483481603e-41	Ups	yes	Auxin-induced protein 15A
Cg6g011450	1293	0.743333	8.88667	3.45437024955803	2.22072033435264e-41	Ups	yes	-
Cg7g017330	937	22.17	51.23	1.03502421421306	2.3213492961559e-41	Ups	yes	OVARIAN TUMOR DOMAIN-containing deubiquitinating enzyme 4
Cg9g021370	2274	1.51	7.47667	2.13774291849074	3.00759852388029e-41	Ups	yes	-
Cg9g007530	3821	2.72333	8.17667	1.40038690573103	3.72215830195936e-41	Ups	yes	-
Cg9g004520	1585	7.45667	20.68	1.2937761602104	5.20654501619167e-41	Ups	yes	Adenylate isopentenyltransferase 5, chloroplastic
Cg7g023770	1435	11.5133	29.9967	1.2057974656181	8.79847351237273e-41	Ups	yes	-
Cg9g009020	459	4.89667	32.3367	2.53297259619141	1.09007333442004e-40	Ups	yes	-
Cg9g011570	2356	4.03	12.1933	1.41644991009253	1.27176548906836e-40	Ups	yes	Dihydroxy-acid dehydratase, chloroplastic
Cg5g026880	1703	0.69	6.83	3.13511045030856	1.67383994646175e-40	Ups	yes	(-)-germacrene D synthase
Cg9g026530	2070	4.52667	14.4367	1.4901767131088	1.78778492905492e-40	Ups	yes	Heat stress transcription factor B-2b
Cg2g042870	1028	0.716667	10.7633	3.71742053019735	1.96287774039116e-40	Ups	yes	Pathogenesis-related genes transcriptional activator PTI5
Cg7g023710	1818	5.99333	17.5233	1.36051833810387	3.48291680278312e-40	Ups	yes	Vicianin hydrolase (Fragment)
Cg9g000910	2048	8.24333	21.5667	1.21377274371435	5.18236955946081e-40	Ups	yes	Importin subunit alpha-4
Cg2g044690	1779	1.05667	7.33	2.62967139813603	5.19861440842865e-40	Ups	yes	Gamma-terpinene synthase, chloroplastic
Cg3g015450	688	32	77.29	1.10208248009523	5.86255743194041e-40	Ups	yes	-
Cg1g021320	3999	1.97333	6.44	1.52223993807708	7.11135946791307e-40	Ups	yes	Metal transporter Nramp1
Cg9g001930	1085	67.88	220.063	1.51973186717357	9.47618175843312e-40	Ups	yes	Major allergen Pru ar 1
Cg3g025970	1826	5.70333	16.8367	1.39394964863936	9.71034016016781e-40	Ups	yes	-
Cg6g018370	1326	3.20333	13.8167	1.93597385397247	1.02339816329101e-39	Ups	yes	Geranylgeranyl pyrophosphate synthase, chloroplastic
Cg4g009960	873	3.36667	18.6633	2.27249349492392	1.18745389237938e-39	Ups	yes	Squamosa promoter-binding-like protein 13
Cg5g000190	1779	4.66	15.4367	1.56359073936912	1.6899084557367e-39	Ups	yes	B3 domain-containing protein Os03g0120900
Cg7g019850	456	42.7433	103.64	1.09489068539083	2.69125469244169e-39	Ups	yes	-
Cg1g000960	1015	12.5933	34.0067	1.26788828174616	3.19925215560367e-39	Ups	yes	UPF0548 protein At2g17695
Cg4g024040	243	4.81	46.2067	3.12681513044076	3.39397621948673e-39	Ups	yes	-
Cg9g023140	1949	2.31	9.96667	1.9254549650044	5.5880279069398e-39	Ups	yes	Berberine bridge enzyme-like 13
Cg3g014980	2363	4.57667	13.7033	1.3941292271907	7.86325940990314e-39	Ups	yes	-
Cg9g013620	405	20.9133	65.3633	1.46262528323822	1.15391330656382e-38	Ups	yes	Uncharacterized mitochondrial protein AtMg00030
Cg1g017510	222	92.3	215	1.04151232626457	1.2554414353039e-38	Ups	yes	-
Cg1g009850	1989	4.06	13.4367	1.54092036237766	1.61707811287203e-38	Ups	yes	Chaperonin CPN60-like 2, mitochondrial
Cg2g008170	1901	9.51667	22.2033	1.04520727878344	2.9664585175063e-38	Ups	yes	Zinc finger protein MAGPIE
Cg2g016610	1236	4.26333	16.26	1.74909153207276	3.33507193301181e-38	Ups	yes	-
Cg6g011780	1736	0.743333	6.45667	2.94643797199902	3.35075532163896e-38	Ups	yes	-
Cg8g008300	2089	8.35333	20.4267	1.12328650807414	3.93964452616219e-38	Ups	yes	Protein DETOXIFICATION 46, chloroplastic
Cg8g002910	1039	6.87	23.7333	1.60554648177756	4.6830524562924e-38	Ups	yes	-
Cg4g009050	993	8.95333	27.7967	1.46180689348666	4.82904977253826e-38	Ups	yes	-
Cg9g019270	1382	15.1233	34.6233	1.02609056421635	5.16874696755514e-38	Ups	yes	Heat stress transcription factor C-1
Cg1g023840	438	1.58333	22.9567	3.72386916614006	5.98919901794473e-38	Ups	yes	-
Cg8g012230	1013	14.7367	36.8067	1.14059876988485	6.83169025853628e-38	Ups	yes	-
Cg4g007810	921	9.57	29.6767	1.47021536848328	1.37586476557207e-37	Ups	yes	-
Cg1g012620	2265	5.07	13.7433	1.26027193792108	1.48552002999621e-37	Ups	yes	Protein NRT1/ PTR FAMILY 1.2
Cg1g013210	859	5.74333	22.43	1.79207080716968	1.63444916867025e-37	Ups	yes	-
Cg7g013850	982	18.6033	43.8	1.06375699629549	2.15470405183366e-37	Ups	yes	Nicotinamidase 2
Cg6g007540	1128	12.6533	33.1167	1.20608486154514	2.32581418804958e-37	Ups	yes	Alcohol dehydrogenase 1
Cg1g001480	1265	15.0267	34.47	1.02064031789233	3.20320938392614e-37	Ups	yes	-
Cg5g040920	1895	1.21667	7.00667	2.36227474499518	3.35191825781128e-37	Ups	yes	-
Cg2g046260	730	6.01667	24.3633	1.83416174210635	5.26575562384907e-37	Ups	yes	-
Cg2g017000	840	23.9933	59.9967	1.13893387686127	1.05461718961189e-36	Ups	yes	-
Cg6g023840	1619	5.95	17.1867	1.35290883792432	1.24194238883707e-36	Ups	yes	-
CgUng015370	304	1.27667	33.2733	4.47643482118387	1.44923098015985e-36	Ups	yes	-
Cg9g009120	2234	0.206667	4.44	4.25167818912964	2.55456419726965e-36	Ups	yes	Protein NRT1/ PTR FAMILY 5.2
CgUng000080	2226	3.55667	11.17	1.4772120036253	3.3617884502773e-36	Ups	yes	Protein NRT1/ PTR FAMILY 7.3
Cg2g004440	1880	7.51667	20.2167	1.26293166346056	3.85448881592959e-36	Ups	yes	Scarecrow-like protein 3
Cg5g040580	2922	3.54333	10.04	1.31973504781336	4.46994271796891e-36	Ups	yes	Auxin response factor 9
Cg6g008420	1304	7.42333	22.0467	1.3965603706859	4.79328696893326e-36	Ups	yes	Stearoyl-[acyl-carrier-protein] 9-desaturase 5, chloroplastic
Cg7g012520	1952	3.43667	11.4433	1.55924815204358	6.71499385334648e-36	Ups	yes	rRNA (cytosine-C(5))-methyltransferase NOP2C
CgUng003800	708	20.7033	50.98	1.12118354669553	7.02842171492337e-36	Ups	yes	-
Cg4g019660	1681	4.73333	14.6533	1.45522302495396	7.73808391773772e-36	Ups	yes	-
Cg2g039480	1818	0.563333	5.75333	3.16120996645318	7.84459597581869e-36	Ups	yes	Cationic amino acid transporter 1
Cg5g022790	2257	8.25	19.15	1.0382378988519	8.80397888230817e-36	Ups	yes	-
Cg6g006920	919	13.5133	36.4733	1.25317122424627	9.33858140572289e-36	Ups	yes	GDSL esterase/lipase WDL1
Cg4g005590	856	24.5867	88.3933	1.66839094963411	1.20410833112253e-35	Ups	yes	Expansin-like B1
Cg9g027320	1955	9.47	21.6033	1.00984631736249	1.21790104653317e-35	Ups	yes	Protein DETOXIFICATION 35
Cg7g000350	1820	6.09667	18.1933	1.38430426383791	1.23149233121828e-35	Ups	yes	UDP-glycosyltransferase 76B1
Cg2g034640	2907	1.62667	6.21667	1.77012552956591	1.24033666965714e-35	Ups	yes	-
Cg2g031610	970	6.63667	22.19	1.5603082550807	1.50792044701626e-35	Ups	yes	Translationally-controlled tumor protein homolog
Cg7g011870	1833	7.77	19.9333	1.1856653840888	1.77906010567199e-35	Ups	yes	Glutamate dehydrogenase 2
Cg6g007860	1642	3.92333	13.0067	1.54745228472625	3.58165720731231e-35	Ups	yes	Cytochrome P450 89A2
Cg1g010620	1936	0.313333	4.81	3.74990179649647	3.90992996368888e-35	Ups	yes	-
Cg6g002810	924	6.90333	23.4833	1.5886295988563	4.01834061325073e-35	Ups	yes	L-ascorbate peroxidase 2, cytosolic
Cg7g023310	1503	1.66333	8.92	2.24947815841404	5.16188527146053e-35	Ups	yes	Protein DETOXIFICATION 43
Cg9g012510	1634	2.25	9.98333	1.96393370026831	5.32986607549042e-35	Ups	yes	-
Cg5g032440	2421	5.36667	13.5833	1.1609511772161	5.85096247542213e-35	Ups	yes	-
Cg5g004010	765	0.96	12.1767	3.4678086256998	6.11277593775303e-35	Ups	yes	-
Cg3g014360	2061	9.13	21.5133	1.05971690698046	6.3932474376172e-35	Ups	yes	-
Cg2g006480	1378	4.32	15.0433	1.62148122848251	6.67297875647571e-35	Ups	yes	2-methylene-furan-3-one reductase
Cg3g001150	1798	0.683333	6.25667	2.98170718915999	8.18624092703468e-35	Ups	yes	-
Cg1g026040	3212	0.8	4.20333	2.24755628503478	9.35004479590017e-35	Ups	yes	-
Cg7g022190	1264	5.76667	18.2733	1.48946079007252	9.81229386502375e-35	Ups	yes	GEM-like protein 5
Cg4g024590	2728	0.666667	4.55667	2.63087868289173	1.07380426031679e-34	Ups	yes	Receptor-like serine/threonine-protein kinase SD1-8
Cg7g018770	1533	5.53	36.4433	2.53935865822505	1.37061344378311e-34	Ups	yes	Protein DETOXIFICATION 29
Cg9g012850	282	12.18	54.08	1.97867564027278	1.4041019706101e-34	Ups	yes	-
Cg9g006140	1288	2.68	12.0267	1.97823256315463	1.52670623499246e-34	Ups	yes	Chlorophyllase-2
Cg1g004290	3472	4.73	11.1533	1.05568502635118	1.65436894735778e-34	Ups	yes	-
Cg2g022570	2463	0.29	3.71333	3.51366228892633	2.37998542976453e-34	Ups	yes	G-type lectin S-receptor-like serine/threonine-protein kinase At4g27290
Cg1g027130	1901	9.15	22	1.09237304421894	3.6330075117871e-34	Ups	yes	protein SLOW GREEN 1, chloroplastic
Cg3g017600	1555	0.313333	5.82667	4.01503723567844	4.32358411058911e-34	Ups	yes	-
Cg3g011600	666	17.36	47.23	1.27319565302813	5.57585977959389e-34	Ups	yes	-
Cg5g006490	1705	5.38667	15.6333	1.3548423731053	6.18370126586038e-34	Ups	yes	-
Cg8g003690	3232	0.373333	3.25333	2.93180172215948	6.25629071926205e-34	Ups	yes	-
Cg1g026810	1612	10.9233	25.1167	1.02358572979711	7.33920204145818e-34	Ups	yes	UDP-rhamnose/UDP-galactose transporter 4
Cg1g024200	1337	13	29.92	1.02387314431376	7.66481747679027e-34	Ups	yes	Glutathione S-transferase U7
Cg9g005670	1590	1.41667	8.04667	2.34403965249299	8.06207939021185e-34	Ups	yes	-
Cg5g039810	1563	1.11333	7.38	2.53701448936133	1.08341944291282e-33	Ups	yes	NAC domain-containing protein 45
Cg6g010690	1196	2.11	10.9767	2.20100952864131	1.4630960732016e-33	Ups	yes	-
Cg8g003600	1877	4.66	13.89	1.39569046770174	1.77728902180528e-33	Ups	yes	-
Cg7g003800	1102	0.213333	9.60667	5.34599369695268	2.22248889159657e-33	Ups	yes	-
Cg9g003010	1502	6.27	17.3633	1.2962543830361	2.31672427514829e-33	Ups	yes	-
Cg3g009180	630	4.90667	25.2733	2.16331570131669	2.37253468941338e-33	Ups	yes	Protein ENHANCED DISEASE RESISTANCE 2
Cg9g001560	1776	6.34333	16.5133	1.20379846705767	2.57881344292565e-33	Ups	yes	Acetate--CoA ligase CCL3
Cg3g005540	2475	6.64667	15.8067	1.06756146038638	3.56394558643085e-33	Ups	yes	-
Cg9g027380	2272	5.59667	13.97	1.14512900225925	3.6945110812392e-33	Ups	yes	Ferric reduction oxidase 4
Cg7g021410	3492	5.04	11.5867	1.03329987715429	4.42042020876636e-33	Ups	yes	Anaphase-promoting complex subunit 2
Cg7g014590	1626	1.31667	7.64333	2.37493955047064	4.6718213765983e-33	Ups	yes	-
Cg5g028530	1203	0.236667	7.91	4.87098690495844	6.06643402390535e-33	Ups	yes	-
CgUng018440	645	0.476667	14.5667	4.84660591684715	7.94152039493327e-33	Ups	yes	-
Cg9g008980	2028	2.03667	8.31333	1.83660930489325	8.41487947825369e-33	Ups	yes	Phosphate transporter PHO1
Cg1g024280	1235	1.89333	10.17	2.22369189680623	1.27625965308451e-32	Ups	yes	NAC domain-containing protein 2
Cg6g010050	2349	4.33667	11.76	1.25754211115371	1.8785825504768e-32	Ups	yes	-
Cg2g021670	1064	10.5733	29.0033	1.26719054099891	2.11539655500491e-32	Ups	yes	-
Cg1g028830	1017	9.57	26.9667	1.33205008889904	2.19899479030955e-32	Ups	yes	Heavy metal-associated isoprenylated plant protein 20
Cg1g004720	1681	2.92	10.7667	1.69576503490745	4.83416798265948e-32	Ups	yes	AAA-ATPase At2g18193
Cg5g000600	994	2.38	12.8667	2.26377455095844	4.99470447639263e-32	Ups	yes	-
Cg4g015510	1310	1.07	7.97667	2.68126665678502	7.95585898448648e-32	Ups	yes	-
Cg5g019600	727	15.0467	39.81	1.22618776341926	8.36132122134468e-32	Ups	yes	-
Cg5g041190	732	20.0767	47.4667	1.06024981653184	1.01204129901323e-31	Ups	yes	-
Cg9g006320	903	2.69333	14.6567	2.2775102830024	1.05374423989982e-31	Ups	yes	Early light-induced protein 1, chloroplastic
Cg4g021920	2363	2.90667	9.04667	1.45765859396639	1.1667360411872e-31	Ups	yes	-
Cg5g001030	2166	6.19333	14.99	1.10653485431022	1.21630521862439e-31	Ups	yes	Cellulose synthase-like protein G3
Cg5g037370	1690	11.5167	27.2567	1.07248517848978	1.32166580382836e-31	Ups	yes	Peter Pan-like protein
Cg2g022860	1943	0.1	5.92667	5.87612624403174	1.78007784575147e-31	Ups	yes	Alpha-copaene synthase
Cg4g021720	1400	6.18	17.2967	1.31180605632163	2.57808371878732e-31	Ups	yes	Ribulose bisphosphate carboxylase small subunit, chloroplastic 4
Cg7g016960	1367	9.72333	24.11	1.12830771876481	3.07404623933405e-31	Ups	yes	-
Cg9g012440	1536	1.34	7.72667	2.32619961851075	3.49523132684314e-31	Ups	yes	1-aminocyclopropane-1-carboxylate oxidase homolog 1
Cg5g005710	2196	2.83	9.02	1.49016179312544	3.50717757503309e-31	Ups	yes	Pentatricopeptide repeat-containing protein At3g48250, chloroplastic
Cg2g044240	1126	8.65	23.0633	1.24639811413834	7.62303814061829e-31	Ups	yes	Glucan endo-1,3-beta-glucosidase 3
Cg9g014500	1535	0.376667	5.29333	3.68258330399562	1.06336110945789e-30	Ups	yes	Anthocyanidin-3-O-glucoside rhamnosyltransferase
Cg6g007110	576	2.91333	19.58	2.53076064261985	1.14558816579717e-30	Ups	yes	-
Cg5g024830	746	5.81333	21.5167	1.71174719860243	1.15557829145636e-30	Ups	yes	Ethylene-responsive transcription factor ERF113
Cg7g015900	1977	1.13667	6.50667	2.34385891902182	1.20976689813595e-30	Ups	yes	Cytochrome P450 CYP749A22
Cg7g018920	723	0.843333	11.31	3.60161216951157	1.67292035264254e-30	Ups	yes	-
Cg9g013340	3784	1.71333	5.29667	1.44881435284318	2.65089058596845e-30	Ups	yes	Cytochrome c oxidase subunit 2
Cg7g021350	907	11.55	31.3167	1.26757	3.02179819986817e-30	Ups	yes	-
Cg2g034230	2254	1.19667	5.59	2.03758662863309	3.09692027973572e-30	Ups	yes	Protein DETOXIFICATION 12
Cg7g012400	1168	0.623333	7.10333	3.30010763580854	3.14209332780782e-30	Ups	yes	Glutathione S-transferase F9
Cg8g023080	1834	5.69333	14.7033	1.19329301406833	3.37477720722309e-30	Ups	yes	Protein phosphatase 2C 3
Cg5g007260	775	0.546667	10.3367	4.06963116236911	3.87748817795158e-30	Ups	yes	-
Cg3g020260	3254	2.41333	6.90667	1.34228143027628	3.97760633216864e-30	Ups	yes	-
Cg8g022350	2839	0.39	3.26	2.88436977848942	4.75869608859816e-30	Ups	yes	-
Cg5g019000	1355	4.02	13.3333	1.5660217309537	5.43083579889153e-30	Ups	yes	Mitogen-activated protein kinase kinase 9
Cg9g029380	3034	3.08333	8.29	1.25660936663097	5.49909860872208e-30	Ups	yes	Peroxisomal 2,4-dienoyl-CoA reductase [(3E)-enoyl-CoA-producing]
Cg8g004440	3309	0.59	3.29	2.32070141729593	6.61803237779976e-30	Ups	yes	-
Cg5g015540	2112	1.57	6.63	1.89490160225673	6.6397628980811e-30	Ups	yes	Probable sodium/metabolite cotransporter BASS1, chloroplastic
Cg9g011470	1302	1.16667	7.84	2.56167796936524	7.03927823254675e-30	Ups	yes	-
Cg5g019450	1200	10.9633	26.42	1.09415008674115	7.58545054969736e-30	Ups	yes	Small heat shock protein, chloroplastic
Cg8g007010	974	0.466667	8.04	3.96770435656456	8.7771508926674e-30	Ups	yes	-
Cg1g026220	1212	0.596667	6.57667	3.27774226452847	1.12927593985815e-29	Ups	yes	WAT1-related protein At5g64700
Cg2g015880	1988	5.52667	14.1267	1.18120310503504	1.89521503684976e-29	Ups	yes	Poly(ADP-ribose) glycohydrolase 1
Cg2g039510	3348	4.28	9.85	1.02895177616862	2.53611870576754e-29	Ups	yes	-
Cg4g017120	2178	5.15	21.2833	1.86401478677432	2.97374217723281e-29	Ups	yes	Probable amino acid permease 7
Cg5g022500	2281	2.18	7.58	1.62111654755324	3.88696302531269e-29	Ups	yes	G-type lectin S-receptor-like serine/threonine-protein kinase B120
Cg3g001000	2271	2.54	8.09667	1.50438226817831	3.88712863743102e-29	Ups	yes	-
Cg4g023670	1131	19.02	43.11	1.01435988027535	5.07127544117966e-29	Ups	yes	S-adenosylmethionine decarboxylase proenzyme
Cg6g017460	2474	6.13	14.5867	1.06237896630689	5.75351857162367e-29	Ups	yes	Cytochrome P450 98A2
Cg2g037250	1238	1.19667	8.36	2.61698012732039	5.93062316405357e-29	Ups	yes	-
Cg2g037190	2089	2.5	8.77333	1.63488100894094	7.16405199984271e-29	Ups	yes	UDP-glycosyltransferase 43
Cg1g020720	1338	6.75333	18.9233	1.30537636661508	8.39166869771823e-29	Ups	yes	Arogenate dehydrogenase 2, chloroplastic
Cg9g003270	1771	6.67667	16.16	1.09827039610291	9.49138950861068e-29	Ups	yes	-
Cg8g023450	747	9.71333	28.43	1.37525656737619	1.83481876755485e-28	Ups	yes	18.1 kDa class I heat shock protein
Cg4g007430	881	15.6067	36.44	1.04547094225267	1.90605176557421e-28	Ups	yes	-
Cg2g002240	1698	3.04333	10.4467	1.59698062967135	2.35118668484214e-28	Ups	yes	-
Cg7g002820	2265	6.83667	15.7267	1.02942459660151	2.72252112127814e-28	Ups	yes	-
Cg2g032750	2476	5.40333	12.8767	1.06809065303012	2.81067449284928e-28	Ups	yes	Intermediate cleaving peptidase 55, mitochondrial
Cg7g016660	861	6.57667	20.8567	1.49613019148359	3.58944882022058e-28	Ups	yes	-
Cg2g022810	1669	6.34333	15.84	1.15220847325422	5.75576720982565e-28	Ups	yes	Valencene synthase
Cg9g007680	1009	7.31333	21.44	1.37283662409755	6.39597198291228e-28	Ups	yes	Enoyl-CoA delta isomerase 2, peroxisomal
Cg3g013430	2018	2.96333	9.1	1.4431544110901	7.04059458611736e-28	Ups	yes	Protein DETOXIFICATION 48
Cg5g009290	1989	2.16333	8.30333	1.74626338234066	7.80455632626114e-28	Ups	yes	Geraniol 8-hydroxylase
Cg7g021380	1606	0.76	5.37667	2.67848430704339	1.07730411459916e-27	Ups	yes	NAC domain-containing protein 1
Cg3g014480	1528	2.39333	9.11667	1.76620168071339	1.11069679392003e-27	Ups	yes	-
Cg9g022130	2339	7.19667	16.36	1.00093697018086	1.43636958391536e-27	Ups	yes	Target of rapamycin complex subunit LST8
Cg5g021820	1438	0.26	5.13	4.15591185948006	1.60846457482142e-27	Ups	yes	-
Cg5g012640	1023	1.96	10.9167	2.27868769471667	1.72743106140409e-27	Ups	yes	-
Cg5g020960	1650	3.29333	11.0067	1.58117558312445	1.79150306577063e-27	Ups	yes	-
Cg2g001260	1483	8.76	21.2767	1.0985036451613	2.65093076924306e-27	Ups	yes	Notchless protein homolog
Cg7g013160	2926	1.38667	5.14	1.72294244421874	2.73975622871375e-27	Ups	yes	-
Cg8g012640	3591	0.0533333	2.47667	5.50879321635436	2.77600681781293e-27	Ups	yes	-
Cg2g022820	485	17.1533	47.7067	1.29834973553222	3.69948015799656e-27	Ups	yes	Organelle RRM domain-containing protein 2, mitochondrial
Cg8g007780	1708	0.413333	4.37	3.28743557417757	4.12015740904743e-27	Ups	yes	Protein HYPER-SENSITIVITY-RELATED 4
Cg8g017500	1776	4.91333	13.41	1.28679641268036	4.43065961934824e-27	Ups	yes	-
CgUng002530	1736	0.843333	5.22333	2.44472325183249	4.77468712525981e-27	Ups	yes	-
Cg2g009360	993	5.25	16.87	1.50519202279552	6.46715636060908e-27	Ups	yes	-
Cg1g013660	2279	2.11333	7.21333	1.59943302568302	7.58791224523329e-27	Ups	yes	ATP-dependent 6-phosphofructokinase 3
Cg5g018060	1332	0.56	5.65333	3.15945175955546	7.61558784923568e-27	Ups	yes	Receptor-like protein kinase FERONIA
Cg5g000810	1778	1.72667	7.60333	1.97218074350834	1.26155403069872e-26	Ups	yes	-
Cg1g009470	1247	1.61333	8.21333	2.1595451906891	1.62920019187476e-26	Ups	yes	Inorganic pyrophosphatase 1
Cg3g012620	588	50.5433	132.077	1.20566254040994	1.93012016971208e-26	Ups	yes	Uncharacterized protein At2g23090
Cg2g041360	978	9.21667	23.89	1.19898972524475	2.02766473389558e-26	Ups	yes	-
Cg2g016620	1416	2.41	9.42	1.78622752443549	2.30177324907946e-26	Ups	yes	-
Cg7g018900	767	0.82	9.19333	3.30190449523806	2.89911768884855e-26	Ups	yes	-
Cg2g032700	930	12.3867	31.5667	1.16784316030761	3.17661074492509e-26	Ups	yes	-
Cg4g024650	156	29.5867	101.583	1.61270802680234	4.19943927853099e-26	Ups	yes	60S ribosomal protein L39-1
Cg8g010640	676	2.68333	15.1033	2.32257388083919	4.2967673743626e-26	Ups	yes	-
Cg5g042420	1345	5.22667	15.13	1.34871815495333	5.20732518799819e-26	Ups	yes	(+)-neomenthol dehydrogenase
Cg5g009110	1698	4.57667	12.6167	1.29595936439118	6.31893700580423e-26	Ups	yes	AT-hook motif nuclear-localized protein 1
Cg1g013900	456	1.31	15.51	3.43143460510841	6.40491290664397e-26	Ups	yes	Histidine-containing phosphotransfer protein 4
Cg3g022080	1636	7.67667	17.7133	1.03605172706146	6.51815206420057e-26	Ups	yes	-
Cg2g041500	982	4.72	16.18	1.60254873147882	9.68624005276113e-26	Ups	yes	-
Cg6g007910	1696	7.44	17.8133	1.07500389800469	1.30822012153706e-25	Ups	yes	Cytochrome P450 89A2
Cg5g001710	604	34.0933	123.033	1.67087205647994	1.55144643058855e-25	Ups	yes	-
Cg6g009040	1917	0.0933333	4.18667	5.36103485541601	1.70501089934796e-25	Ups	yes	Protein NRT1/ PTR FAMILY 4.2
Cg5g041470	1495	4.88	13.3867	1.27275059316274	1.89130306272983e-25	Ups	yes	3-methyl-2-oxobutanoate hydroxymethyltransferase 2, mitochondrial
Cg2g012510	1896	0.77	4.62	2.41141101555778	1.93574145895215e-25	Ups	yes	-
Cg4g022600	1564	8.40333	19.6867	1.06511209795258	2.1670566194441e-25	Ups	yes	RING-H2 finger protein ATL56
Cg1g011080	1095	9.96667	25.83	1.20844428165807	2.45114925129611e-25	Ups	yes	Peroxisomal (S)-2-hydroxyacid oxidase GLO4
Cg3g012390	2489	3.87333	10.6	1.27949691439554	2.83812264473031e-25	Ups	yes	-
Cg7g012280	1782	0.526667	4.34333	2.8229162343347	3.33787762415758e-25	Ups	yes	-
Cg5g036310	2529	4.65	11.59	1.15297370876307	3.42267446401985e-25	Ups	yes	Sugar transporter ERD6-like 7
Cg9g010680	1502	1.54	7.17667	2.03494504392053	3.54396176535902e-25	Ups	yes	1-aminocyclopropane-1-carboxylate oxidase homolog 1
Cg5g043350	1194	5.20667	15.3133	1.3731863618627	5.72185898549229e-25	Ups	yes	-
Cg1g025090	1261	0.203333	5.35333	4.48256	5.77112276930138e-25	Ups	yes	-
Cg5g021120	2433	1.02333	4.44333	1.94037888411532	6.10910113195098e-25	Ups	yes	-
Cg5g033550	1256	9.1	23.1733	1.17294454699576	6.2852457939722e-25	Ups	yes	-
Cg2g022960	2871	1.21	4.63	1.74703566030392	6.49251440713807e-25	Ups	yes	Chitin-inducible gibberellin-responsive protein 1
CgUng021830	819	0.23	8.94667	5.0784615531929	7.29382377450652e-25	Ups	yes	Cytochrome P450 CYP72A219
Cg7g018930	1947	0.15	3.32667	4.31548260242596	1.06142855859578e-24	Ups	yes	High affinity nitrate transporter 2.5
Cg2g010730	243	32.4833	88.9467	1.28363822037868	1.28531631263297e-24	Ups	yes	-
Cg8g018750	626	9.74333	28.3433	1.37006395929402	1.51079505700743e-24	Ups	yes	-
Cg9g019160	504	18.47	46.3167	1.1462840948705	1.53592771434832e-24	Ups	yes	-
Cg8g002700	735	8.79	26.0767	1.38675241809417	1.79695430727482e-24	Ups	yes	-
Cg2g041010	4956	2.17	5.30667	1.10017649254139	4.41075644632849e-24	Ups	yes	Receptor-like serine/threonine-protein kinase SD1-8
Cg3g022010	2070	0.983333	4.66333	2.08354447524438	4.60280979784468e-24	Ups	yes	Flavonoid-6-hydroxylase
Cg2g023260	3046	2.38333	6.44667	1.26104229946149	5.52822538705147e-24	Ups	yes	Terpene synthase 1
Cg5g040560	1274	8.97333	21.28	1.06073328544493	8.15416601610852e-24	Ups	yes	-
Cg8g004190	1997	4.86	12.2233	1.14525777345071	8.22740594606973e-24	Ups	yes	Probable UDP-glucosyl transferase 73B6
Cg9g005300	1331	0.596667	5.06	2.9188255733133	9.40248697259902e-24	Ups	yes	-
Cg4g005730	2436	1.29333	4.86333	1.7344521122132	1.40481477193477e-23	Ups	yes	Probable glutamyl endopeptidase, chloroplastic
Cg2g019350	1452	0.753333	5.17667	2.62395421389765	1.53859334708599e-23	Ups	yes	-
Cg2g008080	996	6.05667	17.7867	1.37553255272017	1.57038441458272e-23	Ups	yes	-
Cg6g008210	3326	0.36	2.47667	2.57501235473446	1.89979120333937e-23	Ups	yes	-
Cg8g011200	2117	4.04667	10.4633	1.20606008072259	2.3283930280559e-23	Ups	yes	-
Cg9g003980	809	24.6333	82.0533	1.55457145509603	3.1682736716912e-23	Ups	yes	Peptide methionine sulfoxide reductase B5
Cg6g000780	2449	4.79333	11.6167	1.09295357080912	3.65211956059423e-23	Ups	yes	Glutamine--fructose-6-phosphate aminotransferase [isomerizing] 1
Cg5g032100	1769	0.32	3.54333	3.3176183676195	3.69108754532177e-23	Ups	yes	Dimethylnonatriene synthase
Cg9g007750	2562	2.61333	7.21667	1.30154277495297	5.8438362620929e-23	Ups	yes	1-aminocyclopropane-1-carboxylate oxidase homolog 1
Cg6g009610	1847	0.823333	4.69667	2.36714969627278	6.71613369423338e-23	Ups	yes	-
Cg4g013990	1541	7.04	17.2867	1.11859785583811	6.74966647775519e-23	Ups	yes	-
Cg2g013600	1812	3.92667	10.7933	1.27271112840752	6.98811173231864e-23	Ups	yes	Dihydroorotase, mitochondrial
Cg6g016530	1314	1.73667	7.56667	1.94706695610727	7.33958638336754e-23	Ups	yes	-
Cg7g007880	480	0.346667	13.9367	5.10257391686547	7.70546785333782e-23	Ups	yes	-
Cg3g013790	1359	9.31333	22.02	1.0550843241968	8.67446350690199e-23	Ups	yes	-
Cg5g038240	1009	5.41667	16.3067	1.41148070849525	8.95090095401752e-23	Ups	yes	-
Cg5g044930	2007	0.07	3.78333	5.64277448660168	9.72980958287692e-23	Ups	yes	Protein NRT1/ PTR FAMILY 7.3
Cg1g007630	1471	0.493333	4.37667	2.97153003086913	1.09566749036867e-22	Ups	yes	Probable mannitol dehydrogenase
Cg9g023350	2004	2.22	6.96333	1.4778819565035	1.1230469704013e-22	Ups	yes	Hexose carrier protein HEX6
Cg6g006310	1152	0.206667	5.23667	4.42611043525279	1.27017770695446e-22	Ups	yes	-
Cg3g015560	717	1.30667	9.95	2.70347233355476	1.3152862696095e-22	Ups	yes	-
Cg9g007510	2211	3.02333	9.18	1.42962530329802	2.26840521769029e-22	Ups	yes	-
Cg2g016050	588	0.81	10.38	3.44899358011471	2.81159076115415e-22	Ups	yes	-
Cg2g043290	1004	11.7567	27.12	1.02572752938602	3.12318789475568e-22	Ups	yes	-
Cg3g021140	1723	2.31	7.56333	1.54261642790001	3.12916457180902e-22	Ups	yes	-
Cg2g045010	1594	0.266667	3.75333	3.59246748396504	3.52203453190652e-22	Ups	yes	Protein DETOXIFICATION 40
Cg2g012130	1593	0.763333	4.7	2.43568050126485	3.96138207672844e-22	Ups	yes	UDP-glycosyltransferase 73C3
Cg9g004420	441	0.256667	18.23	5.94914252137066	5.78436897098502e-22	Ups	yes	-
Cg8g017190	264	19.5333	58.43	1.40067685423937	6.00725274903186e-22	Ups	yes	-
Cg1g000530	5035	0.306667	1.67667	2.28702020687753	6.03650417043931e-22	Ups	yes	Glutamate receptor 3.6
Cg7g011820	1516	1.90333	7.35333	1.76485731699762	6.20691869488963e-22	Ups	yes	-
Cg1g023070	2577	0.903333	6.83	2.74240156573153	7.19116287913028e-22	Ups	yes	-
Cg5g043210	1805	3.23667	9.34667	1.35582483303514	7.510738324164e-22	Ups	yes	Pentatricopeptide repeat-containing protein At1g01970
Cg8g000800	1131	0.6	13.9833	4.31745154360241	8.61400005120571e-22	Ups	yes	Inactive chitinase-like protein 1
Cg2g023360	3692	0.0433333	1.70333	5.01765169848869	9.95648135492995e-22	Ups	yes	(E)-beta-farnesene synthase
Cg2g039300	733	11.3767	28.0433	1.12772190984884	1.00887494844062e-21	Ups	yes	KxDL motif-containing protein LO9-177
Cg2g019790	1749	2.50333	7.88333	1.47809904135402	1.21899895455908e-21	Ups	yes	Cytochrome b561 and DOMON domain-containing protein At5g35735
Cg6g010040	825	11.2133	28.9367	1.19257054747259	1.34005634063151e-21	Ups	yes	-
Cg5g000620	2814	1.43	4.77667	1.56754307525261	1.47272116996234e-21	Ups	yes	-
Cg7g010260	542	5.45667	20.2633	1.71534840513575	1.72906171500774e-21	Ups	yes	-
Cg1g021380	1185	3.90333	12.9133	1.54602541698641	2.16485829668582e-21	Ups	yes	-
Cg3g011200	1305	2.64667	9.66	1.67981273223521	2.32929284551197e-21	Ups	yes	Mitochondrial import inner membrane translocase subunit TIM23-3
Cg5g023680	2465	1.27667	4.55667	1.65216154390755	2.65294218457864e-21	Ups	yes	-
Cg9g001010	1546	2.20333	7.77667	1.63846	2.9099812948897e-21	Ups	yes	Probable WRKY transcription factor 48
Cg5g015520	1284	5.67333	14.5967	1.19096685031743	3.02711066686952e-21	Ups	yes	Bidirectional sugar transporter SWEET2
Cg6g018900	681	3.53667	14.95	1.89380401325871	3.26423048316246e-21	Ups	yes	-
Cg8g020850	1475	0.726667	4.86333	2.56353218624182	3.46439740760897e-21	Ups	yes	-
Cg3g005220	3053	1.7	4.98667	1.38109710121273	3.59254976478935e-21	Ups	yes	Replication protein A 70 kDa DNA-binding subunit C
Cg8g000080	1329	7.50667	17.9267	1.08984405556336	3.64772874383373e-21	Ups	yes	Pentatricopeptide repeat-containing protein At4g38150
Cg3g000970	1778	4.52667	11.22	1.14228543099834	4.00766782250386e-21	Ups	yes	UDP-glycosyltransferase 76B1
Cg9g016330	1307	4.37	12.2367	1.30816143084219	5.74083175568062e-21	Ups	yes	Protein STRICTOSIDINE SYNTHASE-LIKE 2
Cg8g022750	1224	0.88	5.62667	2.52568301383848	5.97266931228536e-21	Ups	yes	Zinc transporter 1
Cg6g025130	1643	1.3	5.55667	1.93008377752422	6.00185182705864e-21	Ups	yes	NAC domain-containing protein 100
Cg8g007290	1188	2.61	9.68667	1.7045558543833	6.29847341332216e-21	Ups	yes	Phenylcoumaran benzylic ether reductase Pyrc5
Cg5g018050	339	1.91667	17.0067	3.00409443272748	6.45620681786478e-21	Ups	yes	-
Cg9g005550	1074	5.72667	15.5433	1.26242357297312	6.61497619419641e-21	Ups	yes	-
Cg1g003860	2174	3.98667	10.28	1.18476711995287	8.77399596775927e-21	Ups	yes	Scarecrow-like protein 15
Cg2g002300	722	5.73	18.8433	1.54185771741442	9.15997363908987e-21	Ups	yes	-
Cg6g011690	1668	1.58	6.10333	1.77112949334525	1.07775318268957e-20	Ups	yes	2-methylpropanoate--CoA ligase CCL4
Cg4g013780	564	3.46	15.5333	1.9683810144871	1.1749933558134e-20	Ups	yes	Proteasome subunit alpha type-5
Cg1g021630	1761	5.20333	12.4733	1.07595285281942	1.22876396411537e-20	Ups	yes	Probable mitochondrial adenine nucleotide transporter BTL1
Cg6g000030	459	0.623333	11.7767	4.05527745477916	1.26700092840849e-20	Ups	yes	Inactive glucose-6-phosphate 1-dehydrogenase 4, chloroplastic
Cg1g007730	2403	4.22333	10.1867	1.09161954226462	1.35315419056204e-20	Ups	yes	-
Cg1g004370	855	7.21333	19.5333	1.26313127743693	1.40620742731027e-20	Ups	yes	Protein RADIALIS-like 3
Cg9g007520	2430	0.363333	2.69	2.73839962329301	1.41252983814733e-20	Ups	yes	-
Cg6g008130	1028	5.56667	15.8367	1.31965345676335	1.41730039261226e-20	Ups	yes	Glutathione S-transferase U7
Cg4g016470	357	15.28	43.3967	1.32890430057665	1.50843567291445e-20	Ups	yes	-
Cg5g002900	1274	4.84	13.47	1.29533919015794	1.66031841947537e-20	Ups	yes	Serine racemase
Cg5g016200	1299	7.76667	17.8033	1.02675440614018	1.97293352911691e-20	Ups	yes	Gibberellin 2-beta-dioxygenase 1
Cg2g022330	2091	0.233333	2.6	3.37088305027307	2.00378598495346e-20	Ups	yes	G-type lectin S-receptor-like serine/threonine-protein kinase At4g27290
Cg8g005550	1579	0.58	9.56667	3.83843384961639	2.10368000677775e-20	Ups	yes	-
Cg5g025580	723	6.70333	20.07	1.40984942120459	2.38052130255428e-20	Ups	yes	-
Cg1g006850	1541	1.11333	5.60667	2.13549997907302	2.51562103970917e-20	Ups	yes	-
Cg2g023430	1965	0.26	2.81	3.28559701525677	2.61497583869288e-20	Ups	yes	(E)-beta-farnesene synthase
Cg2g016600	1074	1.54	7.55333	2.09715439346704	2.88733061703281e-20	Ups	yes	-
Cg4g012230	1216	6.81333	16.7833	1.13283176217613	4.11489062041893e-20	Ups	yes	ATP synthase gamma chain 2, chloroplastic
Cg9g029660	1285	6.15333	15.14	1.1178063170416	5.39860457586598e-20	Ups	yes	-
Cg8g011980	1127	6.93667	17.73	1.17561624411757	6.65305553053289e-20	Ups	yes	-
Cg9g027200	390	20.0933	49.7967	1.12459652646856	7.29652390676005e-20	Ups	yes	-
Cg9g028510	1215	0.926667	9.80333	3.22419187703294	7.85317174454013e-20	Ups	yes	-
CgUng002960	2291	2.28	6.50667	1.32662197963911	1.00764263059141e-19	Ups	yes	Serine/threonine-protein kinase PCRK1
Cg2g016550	576	16.1967	37.23	1.02452427497356	1.06090400223469e-19	Ups	yes	NADP-dependent alkenal double bond reductase P2
Cg5g007750	1431	0.633333	4.32333	2.57495811727807	1.07651624440191e-19	Ups	yes	Ethylene-responsive transcription factor 1
Cg8g017060	1368	6.76	16.5733	1.13341926922942	1.18691744830109e-19	Ups	yes	-
Cg9g029410	1368	4.37333	12.2567	1.30056521933636	1.45379876876508e-19	Ups	yes	-
Cg9g003850	433	19.4933	47.7967	1.1276921865491	1.60051385027234e-19	Ups	yes	-
Cg2g004450	2100	2.71333	7.63667	1.29946557662975	1.65786571504502e-19	Ups	yes	Pseudouridine-5'-phosphate glycosidase
Cg1g006590	1399	0	14.14	10.6799226826815	1.80442295346449e-19	Ups	yes	Heptahelical transmembrane protein 4
Cg5g034100	2532	3.53333	8.44667	1.08277859352855	1.98217349291821e-19	Ups	yes	-
Cg4g024370	2702	1.76333	5.08333	1.35397575155914	2.0026128939554e-19	Ups	yes	Two-component response regulator ORR24
Cg8g002380	5050	0.0433333	0.983333	4.2600312654473	2.45035926943452e-19	Ups	yes	Branched-chain-amino-acid aminotransferase 2, chloroplastic
Cg2g023250	1668	0.11	3.20333	4.76718935813393	2.75772579658442e-19	Ups	yes	Terpene synthase 1
Cg5g002530	2123	3.61667	8.74333	1.09699244316139	3.06969072700842e-19	Ups	yes	-
Cg1g014120	1047	9.30667	22.3267	1.07831116315528	3.13557555538522e-19	Ups	yes	CASP-like protein 3A1
Cg4g000400	997	7.97	19.62	1.13287747257157	3.41714479193202e-19	Ups	yes	-
Cg5g015870	1649	0.49	3.65	2.71803873909256	3.88648314120981e-19	Ups	yes	Cytochrome P450 CYP72A219
Cg6g000800	483	3.98667	36.8367	3.03252212561412	5.35620672188753e-19	Ups	yes	-
Cg2g035860	650	13.6133	34.3567	1.1558934727594	5.49748926809683e-19	Ups	yes	Thioredoxin-like 3-3
Cg5g022080	510	1.21	10.52	2.95297135298677	6.20620386121977e-19	Ups	yes	-
CgUng001440	2066	2.85667	7.72	1.27341889016169	7.71164481066353e-19	Ups	yes	2-methylpropanoate--CoA ligase CCL4
Cg5g039340	2034	3.68333	9.86667	1.23251128108014	8.71843235654507e-19	Ups	yes	-
Cg9g021070	1738	0.94	4.42	2.04348489239901	9.9849671255833e-19	Ups	yes	-
Cg4g006870	2936	2.31667	5.91	1.18796395013784	1.00094892864684e-18	Ups	yes	Cytochrome P450 711A1
Cg5g023560	866	8.91667	21.67	1.10862362975029	1.09633035064465e-18	Ups	yes	-
Cg2g031420	3107	0.28	1.88667	2.59049007015631	1.22006697233952e-18	Ups	yes	-
Cg8g001110	774	0.516667	6.18	3.39543974456295	1.32828359164476e-18	Ups	yes	-
Cg5g013380	548	0.55	8.67	3.85647653906869	1.77903382622489e-18	Ups	yes	-
Cg4g000430	1357	5.25333	13.08	1.12960700554671	1.93285855102622e-18	Ups	yes	Replication protein A 32 kDa subunit A
Cg4g009410	2188	0.06	2.64667	5.47013299481422	2.71366863523803e-18	Ups	yes	-
Cg5g001960	1732	0.34	2.99333	2.98485849379524	2.81635686182856e-18	Ups	yes	-
Cg9g019170	1316	4.51667	12.1267	1.2441503487531	2.91140339310504e-18	Ups	yes	-
Cg9g026120	525	2.58	13.5133	2.2029761431306	3.74921368826443e-18	Ups	yes	-
Cg2g046220	937	10.7633	24.44	1.01371377827059	4.35258338352722e-18	Ups	yes	-
Cg3g004900	1279	2.16333	7.56333	1.63776167251464	4.6803676470243e-18	Ups	yes	3-oxo-Delta(4,5)-steroid 5-beta-reductase
Cg4g023420	246	28.1933	73.49	1.19854790355286	5.50434391096096e-18	Ups	yes	Tetraspanin-8
Cg9g027770	3556	1.52	4.05667	1.2329415895281	5.52218471043241e-18	Ups	yes	Receptor-like protein EIX1
Cg2g013650	1074	3.08667	10.38	1.55732752467125	5.57747966827704e-18	Ups	yes	-
Cg1g018400	1953	0.413333	2.84667	2.60959997793149	6.06773433663174e-18	Ups	yes	-
Cg3g012140	3142	2.27	5.52	1.10844277052465	6.25945343585081e-18	Ups	yes	3-oxo-Delta(4,5)-steroid 5-beta-reductase
Cg9g011760	4453	0.01	2.34667	7.3309704242422	6.46383492692729e-18	Ups	yes	-
Cg6g017970	534	9.38667	25.48	1.2632318997108	6.61576203998721e-18	Ups	yes	-
Cg8g020300	909	0.81	5.84333	2.71685783301284	7.08197376278842e-18	Ups	yes	-
CgUng001660	510	12.7833	33.0567	1.19437335348018	7.49406880722727e-18	Ups	yes	-
Cg8g022090	1808	2.60667	7.7	1.38082741404732	7.91419459801835e-18	Ups	yes	Probable serine/threonine-protein kinase PBL2
Cg2g028620	1122	5.34333	13.82	1.19169358104033	8.1728896252806e-18	Ups	yes	Non-functional NADPH-dependent codeinone reductase 2
Cg9g020170	2231	2.22333	6.29	1.31355760706142	9.74995796661999e-18	Ups	yes	Xylan glycosyltransferase MUCI21
Cg9g024530	2277	0.37	2.46667	2.55688584732086	1.61517627871222e-17	Ups	yes	-
Cg7g006930	1041	1.00667	5.82667	2.36630914940948	1.61729373905922e-17	Ups	yes	Methylesterase 1
Cg2g014780	1669	0.34	2.91667	2.90511933777042	1.65803036095175e-17	Ups	yes	-
Cg7g017090	1496	2.58333	7.70667	1.40111460272964	1.71538949347203e-17	Ups	yes	Transcription and mRNA export factor ENY2
Cg3g011570	2490	0.0866667	1.78333	4.21424083353839	1.80182061074333e-17	Ups	yes	Importin subunit alpha-2
Cg2g022290	1971	0.263333	2.43667	3.07370241020722	1.91158313525194e-17	Ups	yes	-
Cg2g031410	1275	0.11	3.89333	5.02658691705989	2.02261293157159e-17	Ups	yes	-
Cg2g007070	1821	4.60667	10.74	1.04340075659541	2.85446201794588e-17	Ups	yes	Protein ANTHESIS POMOTING FACTOR 1
Cg1g002790	2264	3.72333	8.53333	1.02587441718011	3.17625191753427e-17	Ups	yes	-
Cg9g020900	2736	0.32	2.13667	2.52857014607375	3.52833123269021e-17	Ups	yes	-
Cg1g012720	1840	0.436667	3.02333	2.5850644779599	4.06280160442351e-17	Ups	yes	Peroxisomal (S)-2-hydroxyacid oxidase GLO4
Cg9g011770	1632	4.45667	11.26	1.14336300123572	4.13834597502126e-17	Ups	yes	F-box protein PP2-B1
Cg8g011320	4143	1.42333	3.81	1.23846586015991	4.28694883326903e-17	Ups	yes	Abscisic-aldehyde oxidase
Cg4g005210	2279	0.0533333	2.24	5.29226157933498	4.38399724212935e-17	Ups	yes	-
Cg1g019880	1329	0.933333	4.98333	2.28677416246178	4.62390887763342e-17	Ups	yes	G-type lectin S-receptor-like serine/threonine-protein kinase CES101
Cg5g002020	1592	4.86333	11.2833	1.03328572161577	5.41797917863067e-17	Ups	yes	-
Cg3g014040	975	2.94667	10.1667	1.59791679887203	5.55602815082845e-17	Ups	yes	MADS-box protein SVP
Cg1g025380	1878	0.27	2.63	3.17280593607286	5.8683142129323e-17	Ups	yes	-
Cg5g007970	683	5.47	16.4867	1.4285518447394	6.17907618979901e-17	Ups	yes	Transcription factor MYB1
Cg7g006690	2843	1.72333	4.62	1.24371058215053	6.19427518767933e-17	Ups	yes	-
Cg2g031960	979	0.106667	5.67	5.67312884690234	6.35247668560912e-17	Ups	yes	-
Cg4g001030	1814	1.53667	5.64	1.67951076983223	1.33333825228027e-16	Ups	yes	Aspartyl protease family protein At5g10770
Cg1g015640	2520	0.42	2.27	2.26234815908033	1.47949522554801e-16	Ups	yes	-
Cg2g034390	4641	0.106667	0.983333	2.97771952659524	1.66714446130828e-16	Ups	yes	Rust resistance kinase Lr10
Cg2g018330	1863	1.9	5.82667	1.42740109331223	1.77604294598368e-16	Ups	yes	Protein DETOXIFICATION 40
Cg6g001170	1386	3.18667	9.09	1.33020258190887	1.78221765849467e-16	Ups	yes	Auxin efflux carrier component 5
Cg2g033180	1236	4.1	11.8267	1.34657465705377	2.1412620920586e-16	Ups	yes	-
Cg1g025750	495	5.82	21.0167	1.66959999618075	2.17746651350253e-16	Ups	yes	-
Cg1g023400	1483	1.22667	4.95667	1.8256816027365	2.25595902180306e-16	Ups	yes	-
Cg6g001860	855	8.01333	20.33	1.16725984540976	2.49061866780548e-16	Ups	yes	Cytokinin riboside 5'-monophosphate phosphoribohydrolase LOG3
Cg6g002470	1730	1.55	5.24667	1.60027177203742	2.51915393657619e-16	Ups	yes	DEAD-box ATP-dependent RNA helicase 57
Cg6g018660	799	7.62667	18.8733	1.12493561954802	2.52875629123641e-16	Ups	yes	-
Cg6g000390	1695	5.19333	11.7533	1.0002040135725	2.7019911567036e-16	Ups	yes	Hydroquinone glucosyltransferase
Cg9g005050	1414	0.563333	3.7	2.50221291730981	2.88527825689925e-16	Ups	yes	-
Cg2g020450	2647	2.80667	6.59667	1.06141046230599	3.10007298375679e-16	Ups	yes	Protein ACTIVITY OF BC1 COMPLEX KINASE 7, chloroplastic
Cg9g010810	2592	1.28667	3.93667	1.43788636625347	3.1441534763947e-16	Ups	yes	-
Cg7g022200	796	1.34	7.13667	2.22922954151333	3.17858019056006e-16	Ups	yes	-
Cg1g017570	420	11.33	30.7033	1.27111673572777	3.43233308619645e-16	Ups	yes	-
Cg5g007800	1116	6.23	15.1533	1.09754011211753	3.52132806613728e-16	Ups	yes	-
Cg5g004810	1460	0.696667	4.12333	2.39395785662135	3.57006521176713e-16	Ups	yes	-
Cg8g018470	3824	0.103333	1.14667	3.3272803331608	3.59778534180169e-16	Ups	yes	G-type lectin S-receptor-like serine/threonine-protein kinase At1g11330
Cg1g000680	1182	1.10667	5.33667	2.10809526618448	4.3965435842491e-16	Ups	yes	-
Cg7g021190	1034	2.36333	8.21	1.62327580513076	4.46746361384656e-16	Ups	yes	Extracellular ribonuclease LE
Cg6g015310	2914	2.09667	5.1	1.10487	4.72322372368231e-16	Ups	yes	Protein argonaute MEL1
Cg4g016530	432	4.04	16.4567	1.86271175556699	4.89048263808757e-16	Ups	yes	-
Cg5g024620	899	0.386667	4.7	3.49959415489914	6.07896694146026e-16	Ups	yes	Nudix hydrolase 12, mitochondrial
Cg4g017860	1185	1.23333	5.53	1.99584776054101	6.20914883424862e-16	Ups	yes	Ethylene-responsive transcription factor ERF017
Cg5g023940	3110	0.123333	1.36	3.34694474771837	6.33063919891949e-16	Ups	yes	-
Cg3g008040	1919	2.24	6.23333	1.29867847747145	6.80969089437362e-16	Ups	yes	-
Cg2g001900	2247	3.87333	8.92	1.02822855280572	7.04702376306268e-16	Ups	yes	G-type lectin S-receptor-like serine/threonine-protein kinase RLK1
Cg1g017110	441	18.3067	42.6967	1.05008978972035	7.0883248318319e-16	Ups	yes	-
Cg8g023390	1678	0.393333	2.83333	2.72128791687992	7.29932522425213e-16	Ups	yes	-
Cg5g044310	1244	2.83333	8.72667	1.42939484217157	8.677873432489e-16	Ups	yes	Ethylene-responsive transcription factor 13
Cg2g004950	999	5.63667	14.0333	1.14619864903894	8.72619833749861e-16	Ups	yes	Protein LATERAL ROOT PRIMORDIUM 1
Cg8g010940	1584	1.42333	5.3	1.69201866327277	9.20544858749019e-16	Ups	yes	-
Cg8g018460	2433	0.0166667	5.49667	8.26664537966312	9.99789441715228e-16	Ups	yes	G-type lectin S-receptor-like serine/threonine-protein kinase CES101
Cg7g023230	1407	4.61333	11.2233	1.09916788952658	1.00698876431611e-15	Ups	yes	Zinc finger protein WIP2
Cg1g017230	1802	2.04667	6.02	1.36946122208355	1.10279434543655e-15	Ups	yes	UDP-glycosyltransferase 73C3
Cg5g017600	2668	2.58	6.21333	1.08281549119151	1.1846030427074e-15	Ups	yes	(-)-kolavenyl diphosphate synthase TPS28, chloroplastic
Cg6g003280	2300	1.92333	5.24667	1.26816534341881	1.18998408718812e-15	Ups	yes	-
Cg8g019850	2076	1.87667	5.35	1.33385504047688	1.26307491919125e-15	Ups	yes	ATPase GET3B
Cg9g029130	2527	1.48333	4.31	1.35388	1.47610863140456e-15	Ups	yes	Ent-kaurene synthase TSP4, chloroplastic
Cg3g011350	1377	2.53333	7.94667	1.4930185280939	1.48720820691296e-15	Ups	yes	-
Cg3g008030	1764	0.456667	2.95667	2.54672696104705	2.16792115095468e-15	Ups	yes	-
Cg9g011460	462	2.57333	12.79	2.18585531953313	3.1863510441541e-15	Ups	yes	-
Cg9g027680	1388	2.62333	7.59333	1.35790540644124	3.32640705727202e-15	Ups	yes	Probable WRKY transcription factor 27
Cg9g027580	1973	1.16667	4.08	1.63549974464686	3.67333086269935e-15	Ups	yes	Heavy metal-associated isoprenylated plant protein 39
Cg8g010540	588	0.85	7.19667	2.99813121079669	4.94722770818094e-15	Ups	yes	Receptor-like protein 46
Cg2g027860	921	6.56	15.82	1.10620343118038	5.22765292425711e-15	Ups	yes	-
Cg7g005260	935	1.22333	6.04333	2.10529907030419	5.27235266538564e-15	Ups	yes	-
Cg9g014060	582	0.0633333	19.71	8.04796915942811	6.25992772818081e-15	Ups	yes	Anthranilate N-methyltransferase
Cg5g044610	1548	1.74333	5.67	1.54828339964642	7.08589212194376e-15	Ups	yes	Cytochrome P450 714C2
Cg2g016060	2421	0.836667	3.12	1.7302806534263	8.9110393996187e-15	Ups	yes	-
Cg2g007860	1362	1.2	5.18667	1.9637429974154	9.08795476121129e-15	Ups	yes	Geranylgeranyl diphosphate reductase, chloroplastic
Cg7g018950	2857	0.82	2.86333	1.64035388456451	1.02387653093586e-14	Ups	yes	Cysteine-rich receptor-like protein kinase 3
Cg2g041650	1464	3.96333	9.57	1.09805062490413	1.03196377972879e-14	Ups	yes	NAC transcription factor 56
Cg1g015220	1151	0.993333	4.82	2.09566739284328	1.25594528225848e-14	Ups	yes	Coatomer subunit beta'-2
Cg7g021640	1365	4.02333	10.1667	1.1494597397704	1.43515821801129e-14	Ups	yes	-
Cg8g009810	3159	0.103333	1.18	3.34018906392267	1.5071856609995e-14	Ups	yes	-
Cg1g003630	2230	0.963333	3.35667	1.6314154054222	1.55590104543653e-14	Ups	yes	Pentatricopeptide repeat-containing protein At2g01390
Cg5g006880	2784	2.47667	5.62	1.00704687215521	1.56025637652625e-14	Ups	yes	Pentatricopeptide repeat-containing protein At5g50390, chloroplastic
Cg8g000790	2024	1.84667	12.3133	2.54537940343053	1.5675774871254e-14	Ups	yes	Inactive chitinase-like protein 1
Cg6g001520	1031	1.26	10.0767	2.8178917605798	1.76975147648368e-14	Ups	yes	-
Cg4g022730	679	0.72	5.96	2.85406027403367	1.83610194405917e-14	Ups	yes	-
Cg2g015900	1326	3.33	8.84	1.22928241976658	1.98893677384932e-14	Ups	yes	-
Cg4g013910	1509	0.766667	3.68333	2.07519988814324	2.69077208875842e-14	Ups	yes	-
Cg9g022970	843	1.68333	7.21333	1.90939473997356	2.8424126650068e-14	Ups	yes	Histone H3.1
Cg5g002200	671	1.73	8.07667	2.05693988170837	2.93045322487278e-14	Ups	yes	Heavy metal-associated isoprenylated plant protein 39
Cg5g037540	595	6.29667	18.5167	1.36155088640196	2.97969008367282e-14	Ups	yes	-
Cg1g012610	1797	0.43	2.57667	2.38972257105741	3.31060746653328e-14	Ups	yes	Protein NRT1/ PTR FAMILY 1.2
Cg2g041800	333	19.9433	46.1867	1.04100627240037	3.37256802822412e-14	Ups	yes	-
Cg4g023450	1245	0.623333	3.88333	2.45138941324939	3.42532708422791e-14	Ups	yes	-
Cg1g003720	1841	0.0733333	1.99333	4.59212713061346	3.51877388705568e-14	Ups	yes	UDP-glycosyltransferase 72E1
Cg1g004180	602	1.31667	7.62333	2.36654284110764	3.56894650032848e-14	Ups	yes	-
Cg8g002890	1472	3.42333	8.73333	1.1700235762351	4.03763140770966e-14	Ups	yes	-
Cg6g007590	1155	2.34333	7.3	1.47069293451176	4.11503248127598e-14	Ups	yes	Alcohol dehydrogenase 1
Cg7g016480	1192	3.41667	9.15333	1.24774583074755	4.17591144888044e-14	Ups	yes	-
Cg3g015080	2976	0.0433333	1.24333	4.60719338617677	4.18714290297755e-14	Ups	yes	-
Cg6g020070	1872	3.98	9.07	1.01996647732797	4.4589881675303e-14	Ups	yes	Proline dehydrogenase 2, mitochondrial
Cg7g022440	3095	0.386667	1.81333	2.04583172996854	4.6951313718088e-14	Ups	yes	-
Cg5g030790	1710	0.283333	2.25667	2.87927840614772	6.23255472645205e-14	Ups	yes	-
Cg5g036050	1038	3.59333	10.9167	1.41420402927144	6.34713299886465e-14	Ups	yes	-
Cg6g018390	1025	2.61	8.18	1.46351539638249	6.45774726050907e-14	Ups	yes	-
Cg5g029340	462	4.09667	15.3033	1.74897784715065	8.23992928567767e-14	Ups	yes	Anthranilate N-methyltransferase
Cg4g008660	1826	3.21667	7.68667	1.08457694456165	8.28412046178295e-14	Ups	yes	UDP-glycosyltransferase 72E1
Cg5g037940	636	2.64333	10.8567	1.85075172153857	8.37497907115815e-14	Ups	yes	-
Cg2g022180	2301	0	2.57667	8.93954162740449	8.48226727825511e-14	Ups	yes	-
Cg9g003100	597	4.49	14.5	1.54525263336972	9.05017778130055e-14	Ups	yes	-
Cg3g017370	672	2.35667	9.35	1.79332475454867	1.04321027670052e-13	Ups	yes	-
Cg7g008620	2130	3.32	7.61667	1.01507544660192	1.0748429467178e-13	Ups	yes	-
Cg7g012330	1285	5.22	12.01	1.04205425145058	1.15810340070032e-13	Ups	yes	-
Cg8g012480	2961	0.04	1.21667	4.78574114745133	1.4028198083839e-13	Ups	yes	Probable leucine-rich repeat receptor-like protein kinase At1g35710
Cg2g030020	1299	0.146667	2.65	3.87901619411723	1.46470833937381e-13	Ups	yes	-
Cg5g017120	1835	2.30667	6.17667	1.2481866000108	1.60566918503858e-13	Ups	yes	Glutathione hydrolase 3
Cg3g008230	1806	3.30667	7.72333	1.05048228112887	1.72829056772693e-13	Ups	yes	Cytochrome c oxidase assembly protein COX11, mitochondrial
Cg3g022390	1671	3.34	8.00333	1.08379275470807	1.73382560454084e-13	Ups	yes	-
Cg2g016480	627	0.63	5.97333	3.0971023240541	1.73586668965121e-13	Ups	yes	2-alkenal reductase (NADP(+)-dependent)
Cg5g038680	1805	1.04	3.78333	1.69862566334878	1.79132207045189e-13	Ups	yes	WRKY transcription factor 71
Cg3g015190	1501	3.32667	8.09333	1.11257854593369	1.83963284433282e-13	Ups	yes	F-box protein At1g30200
Cg2g031080	870	2.66	9.02333	1.60764298349485	1.86157802822848e-13	Ups	yes	Cyclin-P3-1
Cg2g020040	1449	1.45667	5.06	1.60658303129131	2.05446305422897e-13	Ups	yes	-
Cg8g022640	2736	0.26	1.6	2.44407890434759	2.10339424474782e-13	Ups	yes	Scarecrow-like protein 30
Cg8g011780	2142	0.246667	1.79667	2.70863888127293	2.13561645326413e-13	Ups	yes	-
Cg3g015590	1925	1.86333	5.29333	1.34715054599654	2.26201801459933e-13	Ups	yes	Probable glycerol-3-phosphate acyltransferase 3
Cg3g019030	1521	2.79333	7.21333	1.19312526541695	2.45759903657979e-13	Ups	yes	DEAD-box ATP-dependent RNA helicase 39
Cg1g007740	1696	0.72	3.19	1.99376537230856	2.8491064989495e-13	Ups	yes	UDP-glycosyltransferase 91A1
Cg8g021870	855	0.673333	4.71333	2.59347434539533	3.37987251390552e-13	Ups	yes	18.1 kDa class I heat shock protein
Cg2g031310	1682	2.66667	7.05667	1.23456346681786	3.60850238425771e-13	Ups	yes	-
Cg2g008840	2359	2.93667	6.91333	1.05830352171727	3.8771374303747e-13	Ups	yes	-
Cg2g032180	2554	0.143333	1.41667	3.0135955739569	4.03917240757351e-13	Ups	yes	Calmodulin-binding protein 60 B
Cg3g007260	2742	0.123333	1.30333	3.13539730144775	4.33454077367203e-13	Ups	yes	-
Cg1g010230	1775	1.03333	3.72333	1.69914208973453	4.81774924905491e-13	Ups	yes	-
Cg5g007370	1739	2.23333	5.98	1.23806466729635	4.92054795691157e-13	Ups	yes	Glutamate dehydrogenase 2
Cg1g009400	1143	0.633333	3.73333	2.40347839597244	5.76899004832524e-13	Ups	yes	Peroxidase 21
Cg9g029350	856	6.83667	15.95	1.04622552590335	6.52501298570204e-13	Ups	yes	-
Cg7g008490	1362	1.70667	5.73667	1.57142440517575	7.20251707590546e-13	Ups	yes	-
Cg2g046760	2585	1.07667	3.27667	1.4216164023973	7.96560734346849e-13	Ups	yes	Pentatricopeptide repeat-containing protein At3g24000, mitochondrial
Cg4g013720	964	5.11333	12.5133	1.11103971302758	7.98141321207868e-13	Ups	yes	Nicotinamide/nicotinic acid mononucleotide adenylyltransferase
Cg2g028320	1865	1.61333	4.71	1.3669588835939	8.26647915535279e-13	Ups	yes	Heat stress transcription factor A-5
Cg4g009340	830	4.05	11.1567	1.29577782648322	9.38387022730077e-13	Ups	yes	-
Cg3g009600	1188	3.37	8.83667	1.22984936840517	1.01436467843338e-12	Ups	yes	Probable polyamine transporter At1g31830
Cg2g007490	1513	2.32333	6.41333	1.27581827164711	1.07897803924711e-12	Ups	yes	Glucuronokinase 1
Cg4g002000	1649	2.64667	6.79	1.18549860233063	1.30862754027955e-12	Ups	yes	-
Cg5g026090	782	6.18667	15.3567	1.13248112471107	1.38728497307399e-12	Ups	yes	-
Cg8g018400	2334	0.01	3.49333	8.43760168135254	1.42592699513363e-12	Ups	yes	G-type lectin S-receptor-like serine/threonine-protein kinase CES101
Cg1g017540	1181	1.43333	5.47667	1.78760879606539	1.54007254043472e-12	Ups	yes	26.5 kDa heat shock protein, mitochondrial
Cg4g018600	1189	0.393333	3.08667	2.76432234505776	1.58443887985913e-12	Ups	yes	-
Cg9g021360	2619	0.596667	2.29333	1.78387673882774	1.64219457558496e-12	Ups	yes	-
Cg2g037690	2331	0.996667	3.18333	1.49928220011318	1.6694640285441e-12	Ups	yes	Chaperonin 60 subunit alpha 2, chloroplastic
Cg6g012070	859	1.36667	5.95	1.96447523398797	1.67215562996248e-12	Ups	yes	-
Cg2g018660	1891	0.82	3.44	1.88556926775074	1.99815442005508e-12	Ups	yes	Transcription factor WRKY5
Cg5g026650	975	0.483333	3.68667	2.7348153990275	2.30496251871058e-12	Ups	yes	Endochitinase EP3
Cg9g005770	723	0.163333	4.32667	4.58258000060478	2.31958734910688e-12	Ups	yes	-
Cg9g024480	423	10.0767	26.4167	1.2274392704518	2.386095267825e-12	Ups	yes	-
Cg2g035460	1554	0.42	2.67667	2.46271397050491	2.51115072093796e-12	Ups	yes	-
Cg5g001150	1256	2.77333	7.52333	1.25694981088467	2.56165301757793e-12	Ups	yes	Calcineurin B-like protein 7
Cg1g019830	1320	0	3.13	8.4228436155798	2.85870609526601e-12	Ups	yes	G-type lectin S-receptor-like serine/threonine-protein kinase CES101
CgUng006290	819	2.39333	8.73333	1.68080864146398	3.26610215937252e-12	Ups	yes	Probable 3-beta-hydroxysteroid-Delta(8),Delta(7)-isomerase
Cg2g004340	2737	0.386667	1.73	2.00704524464962	3.36389626633627e-12	Ups	yes	-
Cg6g017510	2437	1.99667	4.77	1.08163964759592	3.91813227845358e-12	Ups	yes	-
Cg5g036600	2145	0.02	2.99333	7.20797125881035	3.96215687757091e-12	Ups	yes	Auxin response factor 2B
Cg1g026180	1585	3.44667	7.91667	1.01699975124668	4.17131116831062e-12	Ups	yes	-
Cg4g012770	947	2.53333	7.85333	1.47224776848536	4.24491766117795e-12	Ups	yes	-
Cg8g022360	2233	2.48333	5.93333	1.07577445660293	4.30081970611574e-12	Ups	yes	Probable GTP-binding protein OBGM, mitochondrial
Cg4g024050	1668	2.71	6.58	1.11330122662704	4.74607787368576e-12	Ups	yes	Shikimate O-hydroxycinnamoyltransferase
Cg2g011250	501	2.69667	10.8233	1.80844	4.82667167726595e-12	Ups	yes	-
Cg8g011290	866	1.56	6.89667	1.9293328185042	6.19156461978811e-12	Ups	yes	Pathogenesis-related protein PR-4A
Cg7g013280	1570	3.50333	8.22	1.04951174836778	6.43591211237675e-12	Ups	yes	-
Cg9g016020	1189	0.0166667	5.82333	8.20281230651791	6.45610114424488e-12	Ups	yes	-
Cg1g022260	837	0	4.52333	8.2951842567415	6.58522335223415e-12	Ups	yes	Adenosylhomocysteinase
Cg5g024290	300	11.3933	30.5333	1.25716597673106	7.03943157621701e-12	Ups	yes	-
Cg7g015260	1179	0.126667	2.47667	4.24789389634929	8.04546816222892e-12	Ups	yes	-
Cg5g034000	1397	0.433333	2.70667	2.45138554391516	9.22465565161677e-12	Ups	yes	Transcription factor MYB4
Cg8g017840	801	4.42	11.9933	1.25747533852305	9.2510945500115e-12	Ups	yes	-
Cg7g013180	2247	0.773333	2.75	1.6427336955621	9.90380089493726e-12	Ups	yes	Phosphoinositide phospholipase C 2
Cg2g003010	1073	0.293333	2.88667	3.07840799672609	1.10571747281948e-11	Ups	yes	-
CgUng006650	1791	1.26	4.11667	1.53519234791799	1.18871836949297e-11	Ups	yes	Inactive glucose-6-phosphate 1-dehydrogenase 4, chloroplastic
Cg2g019050	940	1.67	6.16667	1.68230583293734	1.25728318461708e-11	Ups	yes	Glycine-rich RNA-binding protein 4, mitochondrial
Cg8g023030	2274	0.0566667	1.24333	4.22046854106126	1.32639802876021e-11	Ups	yes	Tropinone reductase homolog At2g29170
Cg6g009570	2217	0.793333	2.72667	1.61483242057182	1.4304352473568e-11	Ups	yes	Lectin-domain containing receptor kinase VI.3
Cg7g020570	627	7.11667	17.5667	1.12444059020288	1.45544013873229e-11	Ups	yes	Outer envelope pore protein 24, chloroplastic
Cg9g029050	2259	0.93	2.99	1.50005887898506	1.66440678372011e-11	Ups	yes	-
Cg3g018200	1902	2.02	5.22667	1.2016189025999	1.73422670001562e-11	Ups	yes	-
Cg3g009340	1330	0.186667	2.28667	3.34670943128363	1.86959195728282e-11	Ups	yes	Ubiquinol oxidase 1a, mitochondrial
Cg5g000500	1117	0.276667	2.79667	3.23684735547264	1.91259046083272e-11	Ups	yes	Homeobox-leucine zipper protein ATHB-7
Cg6g003160	771	3.25333	9.80333	1.41120513338226	1.97240839204533e-11	Ups	yes	Glutathione S-transferase L3
Cg1g012170	390	3.70333	14.1333	1.77252330744809	2.11711746039262e-11	Ups	yes	Metal tolerance protein 3
Cg3g025290	1510	0.0466667	2.16333	5.24969270191975	2.2176243264671e-11	Ups	yes	Probable serine/threonine-protein kinase PIX13
Cg6g023710	1916	0.363333	1.98	2.24953294824906	2.30437840416914e-11	Ups	yes	AAA-ATPase ASD, mitochondrial
Cg9g002820	1398	1.24	4.24667	1.61425256429023	2.58547123989966e-11	Ups	yes	E3 ubiquitin-protein ligase IPI1
Cg2g012670	1146	4.03667	9.56	1.07945073390353	2.65109866533621e-11	Ups	yes	-
Cg6g020190	557	1.97667	8.59667	1.96668865718916	2.70938917797713e-11	Ups	yes	-
Cg5g027650	884	6.36	14.57	1.00447554926455	2.80720471247288e-11	Ups	yes	Small ribosomal subunit protein S13, mitochondrial
Cg2g011050	1860	0.933333	3.2	1.59747369290083	2.91893114629449e-11	Ups	yes	F-box/kelch-repeat protein At3g27150
Cg7g022510	1961	0.866667	2.93333	1.59113564704464	2.9790483987409e-11	Ups	yes	Scarecrow-like protein 3
Cg8g018830	1089	0	2.91	8.03897676330871	3.43909350314479e-11	Ups	yes	Protein SENSITIVE TO PROTON RHIZOTOXICITY 2
Cg2g042990	2928	0.12	1.06	2.98719299550292	3.56142665329988e-11	Ups	yes	-
Cg2g045760	654	0	4.82667	8.02958934091882	3.84146247723797e-11	Ups	yes	-
Cg6g016050	1664	1.05333	3.55333	1.56217546219964	4.02558349151399e-11	Ups	yes	ABC transporter G family member 34
Cg4g006940	1137	3.13	8.07333	1.19522157013545	4.13096566075411e-11	Ups	yes	-
Cg6g010680	1079	2.61	7.22333	1.29254506473167	4.20549704638008e-11	Ups	yes	-
Cg2g026560	1960	0.506667	2.33	1.97832283196578	4.29601201949588e-11	Ups	yes	-
Cg2g035510	1392	0.143333	1.97667	3.54188	4.45103346570369e-11	Ups	yes	Rust resistance kinase Lr10
Cg5g016610	3726	0.22	1.13333	2.19448685625698	4.46178474610729e-11	Ups	yes	Putative ABC transporter B family member 8
Cg5g012400	2205	0.423333	2	2.03860389482059	4.52900118336254e-11	Ups	yes	-
Cg3g025680	1942	0.183333	1.56667	3.01501440416537	4.65556300185914e-11	Ups	yes	Probable inorganic phosphate transporter 1-8
Cg1g015690	2721	0.783333	2.42	1.45985839720623	4.67793587802825e-11	Ups	yes	-
Cg8g013140	1330	3.90333	9.04	1.03249057618755	5.35987207623133e-11	Ups	yes	-
Cg6g014130	204	1.97667	15.29	2.72553266051175	5.53948816356987e-11	Ups	yes	-
Cg5g010550	1125	2.68667	7.37333	1.28156431939038	6.09800253132591e-11	Ups	yes	Protein NEN1
Cg1g024350	802	1.16333	5.61	2.04549105641979	6.48408027473041e-11	Ups	yes	Cytochrome P450 76C1
Cg2g044860	1119	0.703333	3.45667	2.12292937813956	6.56876458270276e-11	Ups	yes	Gibberellin 2-beta-dioxygenase
Cg9g025060	1331	0.223333	2.19333	3.07941456838784	7.1177123778396e-11	Ups	yes	Protein DMR6-LIKE OXYGENASE 2
Cg3g015570	228	0.333333	13.1167	5.10495271919401	8.16060086809568e-11	Ups	yes	-
Cg8g005690	3480	1.37333	3.17667	1.02372563296315	8.94480900421817e-11	Ups	yes	-
Cg3g018880	315	3.09667	14.0067	2.01606241178342	9.13538595293998e-11	Ups	yes	Carboxypeptidase SOL1
Cg6g005490	2565	0.04	1.06333	4.64953175004583	9.27045771078743e-11	Ups	yes	-
Cg5g040470	987	0.183333	2.58667	3.70187867318481	9.97389607801e-11	Ups	yes	Transcription factor MYB3
Cg3g006540	949	1.69667	5.83333	1.60330447459767	1.1268317564243e-10	Ups	yes	-
Cg4g001710	189	15.1167	41.1667	1.27880413640363	1.15425307329359e-10	Ups	yes	Coumarin 8-geranyltransferase 1, chloroplastic
Cg6g018200	1218	1.35333	4.67	1.60287365470158	1.19404995222371e-10	Ups	yes	Transcription factor MYB20
Cg4g018540	1272	0.33	2.42667	2.79903034820375	1.22799158982823e-10	Ups	yes	-
Cg2g012950	1442	0.563333	2.76667	2.12285883623836	1.29095608058432e-10	Ups	yes	-
Cg5g021300	808	0	3.46	7.86281783983498	1.37557296156755e-10	Ups	yes	-
Cg6g015640	1671	0.0333333	1.93	5.63065728502854	1.65653436101418e-10	Ups	yes	-
Cg6g003310	1512	1.10667	3.66667	1.5568909784878	1.94421947511878e-10	Ups	yes	Pentatricopeptide repeat-containing protein At2g37320
Cg5g016710	7125	0.37	1.08333	1.36340634307884	1.96382405839777e-10	Ups	yes	-
Cg9g022940	378	1.58	9.55	2.39719805631978	2.04059283616262e-10	Ups	yes	ATP-dependent 6-phosphofructokinase 4, chloroplastic
Cg8g000150	966	2.45	7.08	1.36036902439064	2.35431170660082e-10	Ups	yes	AT-hook motif nuclear-localized protein 25
Cg1g025160	1380	1.97667	5.51	1.30152315127215	2.56162602962239e-10	Ups	yes	-
Cg3g014240	2164	2.30667	5.33667	1.01912360336413	2.60262646710999e-10	Ups	yes	Pentatricopeptide repeat-containing protein At5g18475
Cg4g007180	1340	2.56667	6.43667	1.14984161812653	2.6117157029519e-10	Ups	yes	Equilibrative nucleotide transporter 8
Cg3g005630	636	0	4.04	7.73151679035373	2.82024122905001e-10	Ups	yes	-
Cg1g008130	843	3.03333	8.47667	1.30244226023616	2.86978146983464e-10	Ups	yes	-
Cg2g003760	2019	0.126667	1.26667	3.18061402617953	3.1840381829249e-10	Ups	yes	ABC transporter C family member 3
Cg2g035480	1872	0.15	1.41667	3.11594397294114	3.29442811381641e-10	Ups	yes	PR5-like receptor kinase
Cg4g007670	531	0	4.66	7.68187641613441	3.34253194922769e-10	Ups	yes	Legumin B
Cg4g001460	1889	0.24	1.65333	2.55596604816544	3.59149570850893e-10	Ups	yes	-
Cg3g008950	1563	1.41667	4.22667	1.42784835657406	3.59440680985042e-10	Ups	yes	-
CgUng002600	946	0.06	3.21	5.54649035906155	3.61063336777302e-10	Ups	yes	-
Cg3g014270	1763	1.11	3.57667	1.50953748814388	3.73818810607493e-10	Ups	yes	-
Cg2g022500	2049	1.46	3.84667	1.22476823211377	4.04198480217291e-10	Ups	yes	-
Cg5g033330	1048	1.64333	5.53	1.54278235378563	4.05355476770484e-10	Ups	yes	Plasmodesmata-located protein 2
Cg2g003070	2052	0.01	2.10667	7.52774769861794	4.58644642069495e-10	Ups	yes	MDIS1-interacting receptor like kinase 2
Cg1g008280	787	2.67667	8.25	1.43053085891931	4.59508352518379e-10	Ups	yes	-
Cg2g036040	2013	0.18	1.51333	2.89143770864856	4.74429223293641e-10	Ups	yes	-
Cg9g020470	651	4.46667	11.7567	1.22846793555088	5.03945476142428e-10	Ups	yes	-
Cg1g019920	717	2.02333	7.26333	1.63594448013803	5.07414267040146e-10	Ups	yes	Ethylene-responsive transcription factor ERF003
Cg4g006080	330	0.14	12.2267	6.53490606034298	5.18601416085198e-10	Ups	yes	-
Cg2g035540	1155	0.19	2.18333	3.39155841516022	5.71549930568856e-10	Ups	yes	Rust resistance kinase Lr10
Cg9g006440	1541	0.453333	2.24333	2.14426719377779	5.7650309862794e-10	Ups	yes	Calmodulin-like protein 8
Cg5g004070	902	3.83667	9.81333	1.17434123494463	5.79175355602403e-10	Ups	yes	-
Cg9g021300	2781	0.69	2.2	1.48776178873301	6.11736937422219e-10	Ups	yes	-
Cg5g021080	252	5.74	20.21	1.62813853541617	7.15471421333312e-10	Ups	yes	-
Cg4g022490	2873	0.0733333	0.833333	3.33300350082174	7.23500674121563e-10	Ups	yes	-
Cg4g023660	159	13.3133	38.8833	1.37461387819357	8.12056236394098e-10	Ups	yes	-
Cg4g014320	1289	3.52333	8.46333	1.08037826103539	8.20163902265198e-10	Ups	yes	Transcription factor MYB1R1
Cg2g016360	903	3.71667	9.32333	1.15712033424437	8.48396590913975e-10	Ups	yes	2-alkenal reductase (NADP(+)-dependent)
Cg8g019380	858	5.17667	12.1233	1.04674969346788	8.5483915461369e-10	Ups	yes	Xyloglucan endotransglucosylase/hydrolase protein 31
Cg5g002950	1212	1.07667	3.93	1.7084289710172	9.06967171477492e-10	Ups	yes	Glutathione S-transferase T1
Cg4g019190	1299	2.21667	5.84333	1.23692550947972	9.53686980019176e-10	Ups	yes	Probable WRKY transcription factor 50
Cg7g010390	735	1.37667	5.65333	1.85759147455939	1.05113956519021e-09	Ups	yes	Probable WRKY transcription factor 75
Cg2g037140	1558	2.50333	5.98333	1.0821982821687	1.09393072795259e-09	Ups	yes	-
Cg8g006820	1031	2.60333	7.22333	1.28132817148338	1.1341080560373e-09	Ups	yes	-
Cg1g026140	660	0.36	3.66667	3.20293737979472	1.15039045514507e-09	Ups	yes	Citrate-binding protein
Cg6g018670	750	2.55667	7.74667	1.43440258190833	1.20135255286271e-09	Ups	yes	-
Cg4g002570	574	1.52667	6.92	2.06225107165302	1.22595489871128e-09	Ups	yes	-
Cg2g002080	3032	0	0.706667	7.47435147904384	1.22773537868959e-09	Ups	yes	Linoleate 13S-lipoxygenase 2-1, chloroplastic
Cg3g002850	1292	3.44667	7.78	1.00028991618786	1.29154417029394e-09	Ups	yes	Ethylene-responsive transcription factor CRF1
Cg1g015050	656	3.68667	10.4433	1.30609878594603	1.31352279060823e-09	Ups	yes	-
Cg1g024360	1023	1.39333	4.78667	1.59232631435732	1.31629004110204e-09	Ups	yes	-
Cg4g010730	177	0	12.0267	7.46206874559045	1.32395304073306e-09	Ups	yes	-
Cg1g014750	2308	0.666667	2.24333	1.58797461036585	1.40072740163827e-09	Ups	yes	-
Cg5g038640	2727	0.14	1.01	2.60886666232525	1.4437872395678e-09	Ups	yes	Stachyose synthase
Cg5g029470	1855	0.03	1.51333	5.43458119433421	1.46571291727819e-09	Ups	yes	6,7,8-trihydroxycoumarin synthase
Cg2g027580	1432	0.223333	4.78	4.20232042161671	1.51283256777517e-09	Ups	yes	-
Cg3g001850	2229	0.13	1.16667	2.93080752124366	1.64491341308401e-09	Ups	yes	-
Cg2g042360	1650	1.72	4.54	1.23521671898846	1.67564796361769e-09	Ups	yes	-
Cg8g018410	2325	0.473333	1.85667	1.78720910444644	1.68294719007634e-09	Ups	yes	G-type lectin S-receptor-like serine/threonine-protein kinase CES101
CgUng006560	1239	2.05667	5.49	1.25181012796425	2.08787134302575e-09	Ups	yes	Amidophosphoribosyltransferase 2, chloroplastic
Cg5g002190	2355	1.28667	3.31667	1.17173328820628	2.27983365278984e-09	Ups	yes	1-aminocyclopropane-1-carboxylate synthase
Cg5g030280	1517	2.13667	5.40333	1.17769203460694	2.36750357901252e-09	Ups	yes	-
Cg9g011430	2163	1.2	3.25667	1.26472964689528	2.43157935604175e-09	Ups	yes	-
Cg9g021810	2651	0.15	1.03667	2.60282736842853	2.44938174727590e-09	Ups	yes	-
Cg7g015250	563	1.67	7.16667	1.90555802697069	2.58134933585218e-09	Ups	yes	-
CgUng002110	997	1.99667	6.11	1.43211407711905	2.69543547493746e-09	Ups	yes	-
Cg1g007470	3260	0.156667	0.96	2.41984995179182	2.83250289079354e-09	Ups	yes	Nodulation receptor kinase
Cg9g004510	1370	2.56	6.21667	1.10754294384174	2.95811839040338e-09	Ups	yes	-
Cg5g018070	771	0.32	3.02	3.05191449220616	3.00449616898771e-09	Ups	yes	-
Cg5g000450	1767	2.78333	6.29333	1.00388553109714	3.28429664723962e-09	Ups	yes	-
Cg1g012030	1944	1.97	4.73	1.06918507348084	3.34422738181413e-09	Ups	yes	-
Cg2g033660	773	11.4033	29.8267	1.20395646455764	3.66889363143542e-09	Ups	yes	10 kDa chaperonin, mitochondrial
Cg1g015720	2001	0.85	2.65667	1.46665565919293	4.08738004714375e-09	Ups	yes	-
Cg6g015450	638	0.48	3.96	2.93739502269537	4.09230489187936e-09	Ups	yes	-
Cg5g026350	1098	2.56	6.60333	1.18864076882602	4.12435873740355e-09	Ups	yes	Leucine-rich repeat receptor-like serine/threonine/tyrosine-protein kinase SOBIR1
Cg1g016160	870	0.716667	3.59	2.13124635925436	4.1411224935819e-09	Ups	yes	Pleiotropic drug resistance protein 1
Cg4g002180	522	1.37667	6.48667	2.0743467401597	4.47487267296258e-09	Ups	yes	Auxin-responsive protein IAA29
Cg3g001600	1522	1.03	3.25	1.49466233234743	4.78681955876245e-09	Ups	yes	Auxin response factor 3
Cg8g002630	1255	0.14	1.71667	3.45523912302468	4.94049438125854e-09	Ups	yes	-
Cg2g025670	2046	0.0333333	1.1	4.71168722535158	5.09076580662349e-09	Ups	yes	-
Cg6g002090	1089	0	1.72333	7.27429452071602	5.27545193371726e-09	Ups	yes	-
Cg2g031380	207	9.42667	28.7767	1.42564067008581	6.50860920364102e-09	Ups	yes	-
Cg9g008460	1149	0.183333	1.93667	3.3310743283491	6.78060544852299e-09	Ups	yes	-
Cg2g019720	1137	0	1.58333	7.21625832961828	7.08012384786012e-09	Ups	yes	-
Cg7g017420	1488	0.0866667	1.36667	3.75298551690939	7.95743114085306e-09	Ups	yes	AAA-ATPase At3g50940
Cg2g008340	2191	0.693333	2.36667	1.5953531591335	8.38071067937831e-09	Ups	yes	Pentatricopeptide repeat-containing protein At1g06270
Cg2g014290	1054	0.31	2.41	2.77386195492725	8.53600201176546e-09	Ups	yes	-
CgUng000450	282	2.22333	11.03	2.12591957241771	1.04732747508157e-08	Ups	yes	-
Cg4g005990	908	0.02	3.22	6.95444646148281	1.18835594142726e-08	Ups	yes	Mitogen-activated protein kinase kinase kinase 1
Cg3g015880	1287	0.946667	3.59	1.72216858479043	1.30777131151034e-08	Ups	yes	-
Cg1g025760	2491	0.0433333	0.796667	3.93701142948499	1.33884759542414e-08	Ups	yes	-
Cg3g015610	2429	0.943333	2.50333	1.23679266243684	1.39305508597557e-08	Ups	yes	Pentatricopeptide repeat-containing protein At4g18520, chloroplastic
Cg8g011110	930	0.423333	2.75667	2.5527563916452	1.50616542462555e-08	Ups	yes	-
Cg7g015870	1618	0.863333	2.95333	1.56092785450677	1.53308047925184e-08	Ups	yes	ACT domain-containing protein ACR4
Cg8g010700	1418	1.08667	3.44333	1.51183517169981	1.70430684567919e-08	Ups	yes	-
Cg8g011360	2022	0	0.793333	7.05586836995474	1.71005887391076e-08	Ups	yes	-
Cg1g011040	1095	0	1.46	7.04964212267871	1.79536270905562e-08	Ups	yes	Peroxisomal (S)-2-hydroxyacid oxidase GLO4
Cg2g021490	384	2.01667	8.83667	1.91680540691643	1.93503530777976e-08	Ups	yes	Histone H2B.3 (Fragment)
Cg2g044810	763	3.87333	9.40333	1.11043428640814	2.12456072043527e-08	Ups	yes	-
Cg3g001140	1454	0.143333	1.42333	3.11900491644552	2.13898113264703e-08	Ups	yes	UDP-glucose 4-epimerase GEPI48
Cg4g007970	1216	0.28	1.9	2.63388377504651	2.19496927202673e-08	Ups	yes	-
Cg1g019680	1487	1.34	3.93667	1.35784721294499	2.22093116568099e-08	Ups	yes	-
Cg7g023750	2503	0.0733333	0.79	3.33497507084474	2.3546714420858e-08	Ups	yes	-
Cg3g011670	558	2.84	8.63333	1.42339597208637	2.58459214445255e-08	Ups	yes	-
Cg2g002950	1565	0.08	1.23333	3.67850368329082	2.61307151854595e-08	Ups	yes	-
Cg9g022980	1977	0.09	1.03667	3.38958098709452	2.62246626254824e-08	Ups	yes	-
Cg1g003430	831	1.07333	4.18	1.79486060442322	2.87683686711462e-08	Ups	yes	-
CgUng006530	2473	0.196667	1.07667	2.24897879429786	2.95846320906198e-08	Ups	yes	-
Cg7g009200	3192	0.0133333	0.84	5.94322425702793	2.9603678619628e-08	Ups	yes	-
Cg5g017450	1730	0.71	2.69	1.73940692741972	2.97129621472326e-08	Ups	yes	Alcohol-forming fatty acyl-CoA reductase
Cg4g002980	1275	0.463333	2.22667	2.1138297546012	2.99444823128064e-08	Ups	yes	-
CgUng003970	3315	0.853333	2.12	1.1315985158287	3.16419787801947e-08	Ups	yes	Putative DNA (cytosine-5)-methyltransferase CMT1
Cg9g016320	1443	0.106667	1.31333	3.44860266634166	3.70596145036666e-08	Ups	yes	-
Cg9g023940	1131	0.563333	2.65333	2.03445886275115	3.7660894065028e-08	Ups	yes	Acidic endochitinase
Cg1g023100	1063	0.273333	2.10333	2.70556090984252	4.04172646538888e-08	Ups	yes	-
Cg9g003470	934	0.503333	2.81667	2.33288897276279	4.19040895781989e-08	Ups	yes	CASP-like protein 1D1
Cg3g002410	1454	0.136667	1.41667	3.13147654349563	4.51518153543928e-08	Ups	yes	-
Cg4g018500	1768	0.5	2.03333	1.8454542927965	4.62435385251811e-08	Ups	yes	-
Cg8g003570	625	4.39667	11.0233	1.1371999943843	4.65401535464647e-08	Ups	yes	LYR motif-containing protein At3g19508
Cg6g015930	940	0.373333	2.42	2.54376521741399	4.8791155570644e-08	Ups	yes	-
Cg7g007720	1462	2	5.06333	1.16085112180132	4.88945246981339e-08	Ups	yes	-
Cg3g001800	559	1.85667	6.7	1.67306268035497	5.18830652710688e-08	Ups	yes	-
Cg7g010490	1219	0.32	1.94	2.44086553432831	5.23063067248818e-08	Ups	yes	Chaperonin CPN60, mitochondrial
Cg9g006910	696	0.233333	3.04	3.44894293476698	5.75571626413289e-08	Ups	yes	-
Cg2g016540	1119	2.98	6.85333	1.02972851874255	6.01450219707919e-08	Ups	yes	2-alkenal reductase (NADP(+)-dependent)
Cg8g009230	1707	0.183333	1.32667	2.63636226558644	6.19719753896889e-08	Ups	yes	-
Cg4g009600	3075	0.0766667	0.716667	3.08679783639588	6.27254742558316e-08	Ups	yes	-
Cg5g000660	1386	2.32	5.41333	1.04207165797298	6.37185633633516e-08	Ups	yes	-
Cg6g012570	822	0.293333	2.53	2.89222211077327	6.69760851293975e-08	Ups	yes	Myb family transcription factor PHL5
Cg1g023010	1593	0.833333	2.68	1.53392571608043	7.46990382797859e-08	Ups	yes	-
Cg5g038920	540	0.03	4.32	6.64097351507622	7.54578994294389e-08	Ups	yes	-
Cg5g035660	546	2.28667	7.83667	1.58846276209481	7.91120681315106e-08	Ups	yes	Protein trichome birefringence-like 10
Cg2g023660	1331	0.216667	1.62667	2.66350821623947	7.99656677294599e-08	Ups	yes	Gibberellin 2-beta-dioxygenase 8
Cg8g020720	1986	0.69	2.27667	1.53328004046438	8.16631154913812e-08	Ups	yes	Pentatricopeptide repeat-containing protein At2g27800, mitochondrial
Cg2g031490	2002	1.88333	4.25	1.01029616941335	8.8877615952525e-08	Ups	yes	Putative protease Do-like 14
Cg1g021180	2589	0.0533333	0.69	3.55299078548114	8.97112304023103e-08	Ups	yes	-
Cg2g038880	2777	0.256667	1.13	1.96009073324278	9.18883410611123e-08	Ups	yes	-
Cg8g013670	1613	1.77	4.36333	1.10953571374817	9.78327536908338e-08	Ups	yes	Capsanthin/capsorubin synthase, chromoplastic
Cg6g017010	808	3.71333	8.65	1.04550627541763	1.00141458317257e-07	Ups	yes	-
Cg9g013160	903	1.42667	4.64667	1.54286810513387	1.09325245591415e-07	Ups	yes	Uncharacterized mitochondrial protein AtMg01220
Cg1g018190	648	3.13	8.46667	1.25174735567394	1.10513843697501e-07	Ups	yes	Probable disease resistance protein At5g43730
Cg2g021910	908	0.566667	2.87333	2.15631005244631	1.10681490543469e-07	Ups	yes	-
Cg4g016560	389	0.333333	4.73333	3.6069931124116	1.1999400839231e-07	Ups	yes	-
Cg7g016810	1269	2.16333	5.29333	1.1140250014691	1.20667114619941e-07	Ups	yes	-
Cg4g004530	3438	0.236667	0.956667	1.79764	1.23387109226027e-07	Ups	yes	-
Cg5g026310	1011	0.0533333	1.90333	4.89209444481466	1.26083379683918e-07	Ups	yes	Leucine-rich repeat receptor-like serine/threonine/tyrosine-protein kinase SOBIR1
Cg9g026430	2536	0.373333	1.40667	1.72594612101098	1.35934357156556e-07	Ups	yes	Probable methyltransferase PMT16
Cg7g011920	1397	0.24	1.59333	2.59166823814943	1.48548747528635e-07	Ups	yes	-
Cg2g003100	1626	0.143333	1.22667	2.85337939840494	1.53577692636949e-07	Ups	yes	MDIS1-interacting receptor like kinase 2
Cg7g007790	411	7.99667	18.8767	1.05660298031921	1.64701219379428e-07	Ups	yes	60S ribosomal protein L14-1
Cg5g012650	579	1.14	5.02667	2.00131623442711	1.65691777235143e-07	Ups	yes	Cytochrome P450 76C4
Cg7g003210	765	0.256667	2.74667	3.16293762443393	1.67511576352271e-07	Ups	yes	-
Cg5g011740	2030	0	0.6	6.65495196532141	1.70265854960792e-07	Ups	yes	Agamous-like MADS-box protein AP1
Cg7g007800	420	0.04	4.90333	6.45390876351144	1.81775703370971e-07	Ups	yes	-
Cg2g042510	578	4.39333	10.6667	1.11387195356422	1.83218891685398e-07	Ups	yes	Ethylene-responsive transcription factor 3
Cg5g022250	1922	1.15	3.22333	1.29454083092192	2.04815987408537e-07	Ups	yes	Protein SAR DEFICIENT 1
Cg8g002920	1758	1.03333	2.82333	1.27220278340734	2.10529351642872e-07	Ups	yes	-
Cg2g000880	1459	0.57	2.43667	1.87014474194534	2.10630682753624e-07	Ups	yes	Phytoene synthase, chloroplastic
CgUng020540	459	0.206667	3.62333	3.94670599963809	2.13143842396729e-07	Ups	yes	SNW/SKI-interacting protein A
Cg6g006320	465	0	2.55667	6.6229413220889	2.1887769156342e-07	Ups	yes	-
Cg4g003500	2132	1.30333	3.13667	1.10417625444109	2.23680592458507e-07	Ups	yes	Indole-3-pyruvate monooxygenase YUCCA6
Cg6g010770	1700	0.776667	2.43	1.48154707489938	2.33281184537968e-07	Ups	yes	-
Cg6g006290	1152	0.123333	1.46667	3.46429096887588	2.33746328006171e-07	Ups	yes	-
Cg5g021150	1073	0	1.09667	6.60320130550226	2.34815167588249e-07	Ups	yes	-
CgUng009020	1044	2.48667	6.15333	1.12993343959142	2.45722530791972e-07	Ups	yes	-
Cg4g008100	1068	0	1.08333	6.58574233360394	2.65226591653051e-07	Ups	yes	Gibberellin 3-beta-dioxygenase 3
Cg3g007500	1956	0.366667	1.59667	1.97455883558705	2.74490689370252e-07	Ups	yes	-
Cg1g027740	714	0.526667	3.14667	2.38096848505148	2.75724105311752e-07	Ups	yes	Elongation factor 1-delta 1
Cg8g005330	1040	0.75	2.94333	1.78911424542304	2.81799838959856e-07	Ups	yes	Probable carboxylesterase 13
Cg1g000460	1679	1.79667	4.18333	1.03668510700269	2.90282859718913e-07	Ups	yes	Mitochondrial phosphate carrier protein 1, mitochondrial
Cg8g001390	1467	0.493333	2.03333	1.8873347743436	2.92475695997176e-07	Ups	yes	-
Cg3g016940	2135	0.276667	1.24667	2.0277091999045	2.97111689500466e-07	Ups	yes	Probable receptor-like protein kinase At1g11050
Cg5g022350	1774	0.0666667	0.916667	3.64269214050669	3.41420718206535e-07	Ups	yes	-
Cg4g001170	1510	1.49667	3.72	1.15268481995664	3.49612242427937e-07	Ups	yes	-
Cg1g015960	2247	0.75	2.24	1.37950655228186	3.51863449213792e-07	Ups	yes	-
Cg1g018640	912	0.37	2.29	2.42900371357522	3.86445157147556e-07	Ups	yes	Protein FAR1-RELATED SEQUENCE 6
Cg9g011980	648	2.47333	7.65667	1.46502140086444	3.92777419544653e-07	Ups	yes	-
Cg6g002540	2133	0.126667	0.956667	2.67915117706841	3.93370652274403e-07	Ups	yes	-
Cg3g011390	513	0	2.14	6.5086386387866	3.9558260000967e-07	Ups	yes	-
Cg7g014470	987	2.82333	6.56	1.04402849454844	4.1201149838264e-07	Ups	yes	-
Cg7g008970	2061	0.0266667	0.823333	4.69410862823806	4.24313535415222e-07	Ups	yes	-
Cg3g003890	203	0	5.39	6.4987789628063	4.56949739042007e-07	Ups	yes	-
Cg4g016920	2202	0.42	1.49	1.63244977549131	4.76608178801836e-07	Ups	yes	-
Cg4g001940	1684	1.21667	3.19	1.24421268755015	4.94347966104018e-07	Ups	yes	Flotillin-like protein 3
Cg4g013370	3975	0.2	1.36667	2.64838740394133	4.97665380833816e-07	Ups	yes	ABC transporter C family member 3
Cg3g018520	555	3.40333	8.96667	1.22963089656717	5.02643453806843e-07	Ups	yes	-
Cg2g037130	1835	0.956667	2.66	1.31007341475798	5.21745283837276e-07	Ups	yes	Cationic amino acid transporter 5
Cg1g028310	2166	0.163333	0.97	2.42129469877424	5.38778222643322e-07	Ups	yes	-
Cg6g014990	696	0.31	2.63667	2.84610035142404	5.50446118264337e-07	Ups	yes	-
Cg3g011490	1473	0.563333	2.17	1.7514981798381	5.65904634300944e-07	Ups	yes	Importin subunit alpha-1a
Cg5g036910	2337	0	0.446667	6.43748264070759	5.94515023353369e-07	Ups	yes	Potassium transporter 5
Cg1g025500	1068	1.31667	4.03333	1.40673071168712	6.05262130249208e-07	Ups	yes	-
Cg7g004480	966	1.39	4.18333	1.42466204887205	6.16624642399894e-07	Ups	yes	Heat shock 70 kDa protein
Cg1g018610	2040	1.16	2.81667	1.09811625211865	6.42728317249193e-07	Ups	yes	-
Cg1g016910	1949	5.17667	12.0867	1.04059499344208	6.55283307700749e-07	Ups	yes	-
Cg8g011700	1095	0.02	1.56	6.18683804978345	6.62042346316471e-07	Ups	yes	-
Cg2g045520	3564	0.16	0.693333	1.97429134350808	6.77181190409907e-07	Ups	yes	Chitin elicitor receptor kinase 1
Cg7g008370	1856	0.7	2.16333	1.45695625096075	6.83737642252647e-07	Ups	yes	Putative pentatricopeptide repeat-containing protein At1g53330
Cg2g020910	1902	1.27667	3.10333	1.10557742829156	6.85801549546968e-07	Ups	yes	Pentatricopeptide repeat-containing protein At4g21705, mitochondrial
Cg1g021480	2667	0.18	0.916667	2.12746021142897	7.15301197255734e-07	Ups	yes	Putative wall-associated receptor kinase-like 11
Cg7g002080	1360	0.873333	2.70333	1.45239859953107	8.29177305595086e-07	Ups	yes	-
Cg1g016150	894	2.56	6.31	1.11644454535475	8.60535865487669e-07	Ups	yes	Pleiotropic drug resistance protein 1
Cg2g004350	2625	0.11	0.706667	2.5081486675285	9.42811902326578e-07	Ups	yes	-
Cg9g007660	1101	1.78333	4.62667	1.19175574131658	9.42946450878599e-07	Ups	yes	Enoyl-CoA delta isomerase 2, peroxisomal
Cg5g031030	747	1.98333	5.60667	1.35068	1.06011498840214e-06	Ups	yes	NADPH-dependent aldehyde reductase-like protein, chloroplastic
Cg2g035720	2612	0.32	1.2	1.68098457777039	1.07147197025314e-06	Ups	yes	Putative lipid phosphate phosphatase 3, chloroplastic
Cg1g022220	491	0.996667	5.07333	2.15165610056754	1.08188293797506e-06	Ups	yes	Copper transport protein ATX1
Cg6g001990	150	0.25	12.05	5.37765649587102	1.16174544480907e-06	Ups	yes	-
CgUng006540	651	0.453333	2.91333	2.53684502700656	1.18477563988468e-06	Ups	yes	Amidophosphoribosyltransferase, chloroplastic
Cg8g011710	1002	0	0.97	6.32422018045948	1.23263142400363e-06	Ups	yes	-
Cg7g004370	1341	0	0.766667	6.40487192270161	1.25651741879399e-06	Ups	yes	Shikimate O-hydroxycinnamoyltransferase
Cg2g006970	2560	0.356667	1.23	1.66308551221748	1.30182905951695e-06	Ups	yes	-
Cg5g025520	186	5.11	17.4	1.61536977135188	1.30857002081127e-06	Ups	yes	Eugenol synthase 1
Cg6g009110	995	0.416667	2.14333	2.17228278550654	1.31725740803998e-06	Ups	yes	Trihelix transcription factor GT-3b
Cg6g014970	1179	1.01667	3.11667	1.42711949670949	1.34318702265386e-06	Ups	yes	B3 domain-containing protein At2g36080
Cg6g018250	811	2.66	6.67	1.13364957068025	1.35809860976634e-06	Ups	yes	15.7 kDa heat shock protein, peroxisomal
Cg7g002240	1335	1.49667	3.78333	1.16680262344443	1.4352672053842e-06	Ups	yes	-
Cg2g029160	879	0	1.08	6.29011729892831	1.45288546178269e-06	Ups	yes	Uncharacterized oxidoreductase At1g06690, chloroplastic
Cg7g012650	371	7.12667	16.7333	1.04535707902395	1.48125759026618e-06	Ups	yes	-
Cg4g000480	1233	0	0.76	6.28899799734708	1.55122243786354e-06	Ups	yes	-
Cg6g018350	1793	1.14	2.84333	1.15276709994855	1.56182447198326e-06	Ups	yes	Pentatricopeptide repeat-containing protein At1g66345, mitochondrial
Cg9g015710	1163	0.913333	2.93	1.51817688065997	1.68024909937582e-06	Ups	yes	-
Cg5g031580	1626	1.79333	4.04333	1.00028539349403	1.76709006989519e-06	Ups	yes	Protein VAPYRIN
Cg7g003610	1740	0.553333	1.82333	1.53049831337995	1.85026797383395e-06	Ups	yes	Demethylepipodophyllotoxin synthase
Cg7g010840	697	2.21333	6.12	1.27389571803884	1.97312696727606e-06	Ups	yes	-
Cg1g016360	2130	0.253333	1.2	2.0318942164372	1.98270855919246e-06	Ups	yes	-
Cg7g005090	1806	0.173333	1.03333	2.35568922689886	2.20666872214753e-06	Ups	yes	Two-component response regulator ARR10
Cg1g020900	1359	0	0.693333	6.28292518624253	2.21868480080675e-06	Ups	yes	-
Cg8g003980	741	1.89667	5.37333	1.35256348055021	2.22426087375214e-06	Ups	yes	ADP-ribosylation factor 1
Cg4g024030	468	0.413333	3.3	2.83454527700133	2.22771939705012e-06	Ups	yes	-
Cg8g019620	1434	0.0133333	1.02667	5.9662224943894	2.22958723835614e-06	Ups	yes	UDP-glycosyltransferase 86A2
Cg4g017370	2055	2.28	6.30333	1.28161653040397	2.24402787664998e-06	Ups	yes	F-box protein At-B
Cg9g019830	993	1.93	5	1.22016979793736	2.25967864889627e-06	Ups	yes	-
Cg4g019310	2307	0.0233333	0.623333	4.46422621361974	2.29690893899825e-06	Ups	yes	-
Cg6g011470	411	1.01667	5.32	2.23707485979668	2.35548810205598e-06	Ups	yes	40S ribosomal protein S8
Cg7g012980	1696	0.443333	1.64	1.72078746984301	2.45244042177565e-06	Ups	yes	-
Cg9g000790	363	0.0966667	4.44	5.22470236048966	2.55494715588797e-06	Ups	yes	-
Cg7g019520	2321	0.606667	1.74	1.32013420435269	2.69389817408627e-06	Ups	yes	-
Cg9g014680	717	0	1.23333	6.19073210147121	2.70157206233398e-06	Ups	yes	Polyadenylate-binding protein RBP47A
Cg9g028820	556	1.53333	5.42333	1.63632451129158	2.73825943755805e-06	Ups	yes	LOB domain-containing protein 4
Cg7g006860	1011	0.693333	2.69667	1.74350112776055	2.78563425371552e-06	Ups	yes	-
CgUng017410	2228	0.53	1.63667	1.4728056844827	2.79821252445056e-06	Ups	yes	Inactive glucose-6-phosphate 1-dehydrogenase 4, chloroplastic
Cg9g003720	1231	0.0533333	1.13333	4.40024905712358	2.8608428261923e-06	Ups	yes	Peroxidase 24
Cg2g029390	498	2.75333	7.74333	1.30691446673946	3.03397871530102e-06	Ups	yes	-
Cg1g002670	1031	0.48	2.20333	1.98227908062974	3.03554950994026e-06	Ups	yes	-
Cg5g023020	417	0.713333	4.39	2.40899479997936	3.28141819474216e-06	Ups	yes	-
Cg2g016350	480	0.0333333	2.84333	5.86473138505141	3.35725625040091e-06	Ups	yes	2-alkenal reductase (NADP(+)-dependent)
Cg2g038870	477	0.506667	3.53	2.59396541512609	3.48659908515183e-06	Ups	yes	Homeobox protein knotted-1-like 3
Cg5g028220	642	3.47667	8.24333	1.0763244943779	3.50966906593429e-06	Ups	yes	-
Cg2g026640	870	3.08333	7.01	1.03223988450497	3.6096676833819e-06	Ups	yes	-
Cg2g022300	456	0.736667	4.04	2.31246026902676	3.61694772786561e-06	Ups	yes	G-type lectin S-receptor-like serine/threonine-protein kinase At1g67520
Cg6g005000	2108	0.963333	2.42667	1.1377463613009	3.62470593092078e-06	Ups	yes	L-type lectin-domain containing receptor kinase IV.1
Cg9g012860	507	0.136667	2.62667	3.96294393116289	3.72629470342744e-06	Ups	yes	-
Cg1g000560	2189	0.323333	1.18333	1.69734930452291	3.76715274566587e-06	Ups	yes	-
Cg9g024660	2586	0.00666667	0.52	5.83803755380665	4.00323301781656e-06	Ups	yes	-
Cg9g007980	489	1.03333	4.45667	1.94352023368603	4.02473731924223e-06	Ups	yes	-
Cg9g017630	483	0.63	3.77667	2.40161234128239	4.09945105321828e-06	Ups	yes	-
Cg6g000890	2185	0.0166667	0.686667	5.12458639594697	4.44078600515951e-06	Ups	yes	Wall-associated receptor kinase-like 1
Cg9g016930	993	1.19333	3.77	1.45984950602264	4.55868114414341e-06	Ups	yes	L-idonate 5-dehydrogenase
Cg2g021300	1970	0.01	0.66	5.7880133142953	4.63498667049844e-06	Ups	yes	ABC transporter G family member 9
Cg7g017790	1944	1.23333	2.94667	1.05777471392338	4.65588339710643e-06	Ups	yes	Tryptamine 5-hydroxylase
Cg7g010770	567	0.486667	2.92667	2.43910105387036	4.69763768246905e-06	Ups	yes	-
Cg4g021230	237	4.80667	14.6433	1.40924146577523	4.80513295024912e-06	Ups	yes	-
Cg1g007170	771	0.69	2.88333	1.87863845412489	4.82219063405929e-06	Ups	yes	-
Cg7g003740	2069	0.05	0.67	3.65466407959658	4.92737694846292e-06	Ups	yes	Phenylalanine N-monooxygenase
Cg3g016040	2991	0.763333	1.77333	1.04127527087602	5.04513373623838e-06	Ups	yes	Pentatricopeptide repeat-containing protein At4g08210
Cg1g019140	745	2.01667	5.47667	1.29512100757206	5.14653650706044e-06	Ups	yes	-
Cg2g024980	2616	0	0.31	6.0661770230367	5.2107302372727e-06	Ups	yes	Receptor-like protein 53
Cg7g004320	1014	0	0.793333	6.06377275807132	5.22375351655949e-06	Ups	yes	-
Cg8g011910	2229	0.00666667	0.573333	5.76131879628822	5.29504922397868e-06	Ups	yes	-
Cg5g002420	972	0.103333	1.33667	3.57232745375633	5.32734148178013e-06	Ups	yes	-
Cg2g008530	1641	0	0.483333	6.03305710090492	5.51276567144762e-06	Ups	yes	-
Cg2g002210	1853	0.106667	0.85	2.74129416448818	5.61850395516078e-06	Ups	yes	UDP-glycosyltransferase 92A1
Cg1g009440	642	0	1.24333	6.0396853939204	5.74842752592171e-06	Ups	yes	NADH dehydrogenase [ubiquinone] iron-sulfur protein 7, mitochondrial
Cg1g028130	1497	0.18	1.10667	2.44174119482598	6.05797421759641e-06	Ups	yes	Cytochrome P450 71AU50
Cg7g018160	638	0.373333	2.49	2.59572521519629	6.48255487673099e-06	Ups	yes	Vignain
Cg1g001690	1476	0.01	0.94	5.87022995940865	7.27308198276722e-06	Ups	yes	-
Cg2g035500	1881	0	0.42	6.04127756906268	7.32093175507245e-06	Ups	yes	-
Cg9g005120	1128	1.13333	3.14667	1.30746303268112	7.65201029309249e-06	Ups	yes	2-hydroxyisoflavanone dehydratase
Cg1g015580	660	0.213333	2.11333	3.03202569213777	7.71260058760602e-06	Ups	yes	-
Cg5g024050	306	1.92	7.54333	1.78308335524357	7.71602080752133e-06	Ups	yes	-
Cg9g001900	444	0.156667	2.80667	3.86914777818418	7.90835579673673e-06	Ups	yes	-
Cg8g003100	1182	0.146667	1.22	2.88089523854121	7.98777685073814e-06	Ups	yes	-
Cg2g013480	1176	0	0.64	5.97268098712673	7.98961378096924e-06	Ups	yes	Rust resistance kinase Lr10
Cg2g011120	3097	0.44	1.24333	1.29209275960842	7.99192330179936e-06	Ups	yes	-
Cg9g020350	1285	0.216667	1.31333	2.45643673953743	8.11292332023767e-06	Ups	yes	Heat stress transcription factor B-3
Cg3g024720	1119	1.34	3.57333	1.23524082821774	8.14556598961684e-06	Ups	yes	U11/U12 small nuclear ribonucleoprotein 25 kDa protein
Cg6g024280	2190	0.0533333	0.59	3.32701114293791	8.30692814934237e-06	Ups	yes	-
Cg2g010020	3507	0.206667	0.733333	1.66706651752815	8.82530332230313e-06	Ups	yes	Zinc finger protein CONSTANS-LIKE 10
Cg2g023890	1932	0.0666667	0.656667	3.27033507967187	8.8499109022064e-06	Ups	yes	-
CgUng003300	1758	0.543333	1.68667	1.4699776412046	8.90852217344576e-06	Ups	yes	Pentatricopeptide repeat-containing protein At1g77170, mitochondrial
Cg2g041480	490	0.103333	2.58667	4.30259730471115	9.18003327778202e-06	Ups	yes	-
Cg1g015620	177	1.48	8.92333	2.47147037488704	9.39240348895231e-06	Ups	yes	-
Cg2g038990	1584	0.683333	2.11667	1.43905501960117	9.49590995886822e-06	Ups	yes	Berberine bridge enzyme-like 22
Cg2g034470	2878	0.126667	0.673333	2.23743738374547	1.00787414866482e-05	Ups	yes	-
CgUng006870	1287	0.0966667	1.02333	3.14988681910103	1.01018434359189e-05	Ups	yes	-
Cg5g041670	1422	0.09	0.896667	3.27983931597912	1.01825912595439e-05	Ups	yes	-
Cg5g033510	2394	0.1	0.666667	2.57906192033435	1.05072500450393e-05	Ups	yes	-
Cg3g001050	1109	0.03	1.20333	4.95231306095368	1.07472455416562e-05	Ups	yes	-
Cg2g033770	1082	0.6	2.28667	1.75219622181853	1.08026031918067e-05	Ups	yes	Homeobox-leucine zipper protein HOX3
Cg8g014140	1800	0.873333	2.36667	1.23552306103572	1.12290373206046e-05	Ups	yes	Transcription factor TGA9
Cg3g004890	998	0.363333	1.9	2.15969345205422	1.12635405212019e-05	Ups	yes	(S)-8-oxocitronellyl enol synthase CYC2
Cg5g039590	1241	1.03	2.95667	1.31368900192568	1.12858339120595e-05	Ups	yes	GEM-like protein 2
Cg5g019470	1136	2.18667	5.09333	1.03075466990708	1.12984737325251e-05	Ups	yes	UBP1-associated protein 2C
Cg1g020750	1161	0.02	0.996667	5.61926885976781	1.14573900318881e-05	Ups	yes	-
Cg6g020380	813	1.44	4.15667	1.36452163835357	1.16960344475675e-05	Ups	yes	-
Cg2g001870	2459	0.7	1.76667	1.13781895549348	1.22138010278023e-05	Ups	yes	-
Cg9g013380	555	0.836667	3.65	1.91874052358893	1.30093768812771e-05	Ups	yes	-
Cg7g002670	1497	0.216667	1.11667	2.19063128929666	1.34199608678316e-05	Ups	yes	-
Cg7g018350	1737	0.606667	1.95667	1.47029200207039	1.35162951463647e-05	Ups	yes	Pentatricopeptide repeat-containing protein At1g13040, mitochondrial
Cg3g003590	288	0.696667	5.06667	2.63485639240916	1.36813122807584e-05	Ups	yes	-
Cg6g018410	804	2.76667	6.37	1.01210804003518	1.38992251721049e-05	Ups	yes	-
Cg7g012810	442	0.76	4.02333	2.20094660298874	1.43606182207187e-05	Ups	yes	-
Cg8g018840	1182	0	0.623333	5.92626601928195	1.46591062201907e-05	Ups	yes	Protein SENSITIVE TO PROTON RHIZOTOXICITY 1
Cg1g010680	324	0.116667	4.04333	4.92630552576531	1.47390149259339e-05	Ups	yes	RING-box protein 1a
Cg2g012180	1125	0.456667	1.87667	1.92319436242648	1.4749249947116e-05	Ups	yes	Thaumatin-like protein 1
Cg1g016740	2046	0	0.343333	5.85768331711935	1.50586239815597e-05	Ups	yes	Boron transporter 4
Cg1g012810	459	2.22	7.15333	1.49880500589433	1.51503735255074e-05	Ups	yes	-
Cg7g007760	1290	0.07	0.93	3.47326267834293	1.58067415118001e-05	Ups	yes	-
Cg2g018750	597	0.326667	2.30333	2.66251251790166	1.6173992833888e-05	Ups	yes	-
Cg8g014050	722	0.586667	2.59333	1.97062133483216	1.69853341227436e-05	Ups	yes	-
Cg2g022470	2964	0.166667	0.683333	1.85287529857988	1.7007474985013e-05	Ups	yes	Receptor-like serine/threonine-protein kinase SD1-8
Cg5g036120	661	3.49333	8.15667	1.03122229212479	1.71318496548856e-05	Ups	yes	Cytochrome c-type biogenesis CcmH-like mitochondrial protein
Cg3g018660	1787	0.0666667	0.7	3.06642211313838	1.72859893170114e-05	Ups	yes	-
Cg7g005680	498	0.176667	2.39333	3.48078777031249	1.76663792088234e-05	Ups	yes	-
Cg5g042440	669	0.14	1.77667	3.45330428197778	1.83346062956847e-05	Ups	yes	(+)-neomenthol dehydrogenase
Cg9g023930	925	0.0833333	1.24	3.73796192785812	1.85346263489154e-05	Ups	yes	-
Cg6g003250	285	0.733333	4.92667	2.56801687180949	1.9279551604084e-05	Ups	yes	Pentatricopeptide repeat-containing protein At2g37320
Cg3g022460	1389	0.713333	2.10333	1.39868536061756	1.93775211959124e-05	Ups	yes	-
Cg5g021790	1400	0.0166667	0.756667	5.49210746015599	2.00032469939097e-05	Ups	yes	Aspartic proteinase CDR1
Cg6g010090	645	0.716667	3.09667	1.90563588952157	2.03397338182688e-05	Ups	yes	Protein LURP-one-related 15
Cg2g004940	282	1.84333	7.28333	1.8423129772768	2.13099163867467e-05	Ups	yes	-
Cg6g003900	1884	0.79	2.03667	1.20650454167244	2.2042934965809e-05	Ups	yes	Pentatricopeptide repeat-containing protein At5g42450, mitochondrial
Cg1g016770	1197	0.256667	1.35	2.2147544536289	2.34469375334934e-05	Ups	yes	-
Cg2g036720	4615	0.113333	0.443333	1.81487069458141	2.45665028327885e-05	Ups	yes	Probably inactive leucine-rich repeat receptor-like protein kinase At5g48380
Cg3g000750	2409	0.206667	0.833333	1.83020617825138	2.46713399045038e-05	Ups	yes	Cadmium/zinc-transporting ATPase HMA2
Cg6g015350	2223	0.283333	1.81667	2.48470448159164	2.52071218292658e-05	Ups	yes	Cullin-1
Cg9g015720	1851	0.06	0.66	3.22441575489901	2.70216394526964e-05	Ups	yes	-
Cg9g001670	258	1.34	6.45667	2.09171470270467	2.70678561037013e-05	Ups	yes	-
Cg2g034500	588	3.72	8.60333	1.05122486979506	2.74040821897133e-05	Ups	yes	-
Cg2g037010	1520	0.673333	2.02333	1.42659825095859	2.80985584088294e-05	Ups	yes	-
Cg1g013160	1310	0	0.483333	5.72009945686739	2.86183525067126e-05	Ups	yes	-
CgUng014020	2031	0.553333	1.67333	1.41101683104016	3.0617910259293e-05	Ups	yes	-
Cg5g039360	855	0.14	1.44	3.04541413261644	3.07146854894333e-05	Ups	yes	Auxin-responsive protein IAA30
Cg9g021320	516	0.23	2.23	3.13563599924193	3.28438339459957e-05	Ups	yes	-
Cg1g016920	805	0.11	1.41	3.40762094985877	3.32247570577802e-05	Ups	yes	Late embryogenesis abundant protein 1
Cg6g006040	2780	0.556667	1.39667	1.14093437894529	3.32366977504723e-05	Ups	yes	O-fucosyltransferase 19
Cg5g030100	639	0.106667	1.71667	3.68878651165398	3.36104425326582e-05	Ups	yes	Germin-like protein subfamily 1 member 15
Cg2g013490	744	0.163333	1.51333	3.09892318025511	3.65022787716409e-05	Ups	yes	Rust resistance kinase Lr10
Cg1g004060	1915	0.436667	1.38333	1.47770375025836	3.6702680758557e-05	Ups	yes	-
Cg3g015540	456	0.26	2.68667	3.21872581783995	3.71505009454271e-05	Ups	yes	-
Cg6g000010	1862	0.0866667	0.723333	2.79620884745752	3.83439345760405e-05	Ups	yes	Inactive glucose-6-phosphate 1-dehydrogenase 4, chloroplastic
Cg2g023800	393	0.176667	2.71	3.99411183946083	4.20791577446298e-05	Ups	yes	-
Cg1g010820	1548	0.426667	1.46333	1.63688035072043	4.21048262718301e-05	Ups	yes	-
Cg6g013670	1340	0.28	1.28333	2.0515	4.26872255818347e-05	Ups	yes	Probable carboxylesterase 15
Cg8g009630	444	0.926667	4.51333	2.04618321002963	4.2862129760236e-05	Ups	yes	-
Cg6g006270	901	0.1	1.20667	3.3506861587977	4.28953887469936e-05	Ups	yes	-
Cg9g004360	714	0.72	2.75	1.75301409066654	4.33352655218922e-05	Ups	yes	-
Cg8g002820	1413	1.27333	3.04667	1.07576573784228	4.3790707703441e-05	Ups	yes	-
Cg8g011050	171	7.37333	19.3833	1.24454810667971	4.40511283977632e-05	Ups	yes	-
Cg7g012150	1299	1.48667	3.65	1.11190940396346	4.49992107170807e-05	Ups	yes	-
Cg1g017300	1829	0.733333	2.05667	1.27550947017492	4.55274028569175e-05	Ups	yes	Pentatricopeptide repeat-containing protein At1g52640, mitochondrial
Cg6g024940	1365	0.31	1.29	1.88235316516681	4.63646098119136e-05	Ups	yes	Amino acid transporter AVT1I
Cg5g029690	471	2.53333	7.42333	1.33774234870033	4.64388110179436e-05	Ups	yes	-
Cg2g031170	2181	0.696667	1.75333	1.13775328047683	4.83070609207222e-05	Ups	yes	Pentatricopeptide repeat-containing protein At3g05340
Cg1g028030	2082	0.173333	0.793333	2.05937140405028	4.85486124241011e-05	Ups	yes	Somatic embryogenesis receptor kinase 5
Cg2g044890	896	1.08667	3.15	1.39358115018683	4.90608828716053e-05	Ups	yes	-
Cg6g003240	2115	1.10333	2.54	1.00343433257292	4.91344711188366e-05	Ups	yes	-
Cg5g008880	1761	0.136667	0.77	2.36978071300076	4.9291653456543e-05	Ups	yes	-
Cg5g038100	1739	0.0766667	0.663333	2.93338205543661	4.96978540309866e-05	Ups	yes	Transcription factor MYB12
Cg6g006260	1369	0.0633333	0.813333	3.38146624939115	5.08300119437304e-05	Ups	yes	-
Cg1g006560	1048	0.483333	1.87	1.76099129561558	5.21457982160757e-05	Ups	yes	-
Cg9g008540	930	0.0533333	1.09667	3.99630924884184	5.42921445023392e-05	Ups	yes	Cullin-1
Cg5g018690	1734	0.03	0.59	3.99809205065799	5.50789104683422e-05	Ups	yes	-
Cg4g003310	2484	0.446667	1.21667	1.27978104987061	5.54200859913863e-05	Ups	yes	-
Cg6g015950	1341	0.0233333	0.783333	4.62265829498177	5.69594556874156e-05	Ups	yes	Cytochrome P450 94C1
CgUng009010	165	8.85333	21.94	1.12467015573958	5.74428104154642e-05	Ups	yes	-
Cg2g044910	854	1.52333	4.00333	1.25996051022361	5.74511382706193e-05	Ups	yes	-
CgUng010400	1132	0.99	2.75333	1.29998375774984	5.84175394548633e-05	Ups	yes	-
Cg9g026350	1578	0.236667	1.09667	2.06139762962307	5.9104801922042e-05	Ups	yes	Protein DETOXIFICATION 49
Cg2g004580	2598	0.326667	1.03	1.44963521788042	5.93371774026105e-05	Ups	yes	Pentatricopeptide repeat-containing protein At5g27110
Cg7g018760	492	0.19	7.03	5.01066449554291	6.07395421869829e-05	Ups	yes	Protein DETOXIFICATION 32
Cg5g034570	1934	0.873333	2.14333	1.13268144159723	6.16291231854003e-05	Ups	yes	Phospholipase A1-Igamma2, chloroplastic
Cg3g018290	222	0.86	5.63	2.53190929455452	6.16553351531844e-05	Ups	yes	-
Cg5g028130	785	0.67	2.54	1.73154818706684	6.18003564976693e-05	Ups	yes	-
Cg5g004120	1065	0.126667	1.05	2.88744276092766	6.22535538488238e-05	Ups	yes	Glucan endo-1,3-beta-glucosidase
Cg3g008100	2020	0.0366667	0.493333	3.52655858115082	6.31956992573874e-05	Ups	yes	Demethylepipodophyllotoxin synthase
Cg2g002330	4301	0.133333	0.48	1.63782821701447	6.36441821989077e-05	Ups	yes	-
Cg1g024700	1952	0.0466667	0.566667	3.62334683251417	6.37744671036561e-05	Ups	yes	Receptor kinase-like protein Xa21
Cg4g004380	653	0.173333	1.63667	3.04977380797785	6.91610614505805e-05	Ups	yes	-
Cg2g030100	1050	0	0.536667	5.55588378336117	6.95477726735852e-05	Ups	yes	-
Cg5g007600	1723	0.3	1.16	1.77151153503302	7.00338302094256e-05	Ups	yes	Phospholipase A1-Ibeta2, chloroplastic
Cg8g020870	732	1.72667	4.52333	1.20915650211914	7.01906962933525e-05	Ups	yes	tRNA-splicing endonuclease subunit Sen2-2
Cg1g023850	513	0.136667	1.96333	3.90786966854245	7.06471313490597e-05	Ups	yes	-
Cg7g009010	1485	0.52	1.63	1.47144481304636	7.34886126065076e-05	Ups	yes	-
Cg1g025720	2373	0	0.233333	5.53295861124271	7.66493357844948e-05	Ups	yes	-
Cg9g021940	372	3.22	8.64333	1.25348284350485	7.86479750805623e-05	Ups	yes	-
Cg8g007140	225	0.156667	4.64667	4.60174380253326	7.9333079741221e-05	Ups	yes	Phenylcoumaran benzylic ether reductase Pyrc5
Cg2g022070	1072	0	0.513333	5.51583954265371	8.08944314317985e-05	Ups	yes	-
Cg5g020300	1173	0.0533333	0.813333	3.86364837739832	8.30215576698224e-05	Ups	yes	-
Cg2g025800	426	0	1.30667	5.52534942879489	8.31222405793344e-05	Ups	yes	-
Cg3g009690	1101	1.09	2.98667	1.33049044749916	8.79587061108736e-05	Ups	yes	-
Cg2g023810	252	0	2.24667	5.5422900588504	8.94470450777249e-05	Ups	yes	-
Cg8g001770	2313	0.486667	1.29333	1.23747705762879	9.47070195286857e-05	Ups	yes	-
Cg8g010500	623	3.36	7.77667	1.02104631057941	9.52293859940616e-05	Ups	yes	-
Cg7g000100	1161	1.28333	3.10333	1.08361359964397	0.000101475547982961	Ups	yes	16 kDa phloem protein 1
Cg9g009280	1782	0.02	0.54	4.46743084071111	0.000107592405734335	Ups	yes	-
Cg9g024400	1307	0.03	0.736667	4.4688197660102	0.00011086945692352	Ups	yes	B3 domain-containing transcription factor VRN1
Cg9g009560	1275	1.29	3.06667	1.0672152715794	0.000111972928471845	Ups	yes	-
Cg6g003840	437	1.06	4.34667	1.83516721862267	0.00011245676813998	Ups	yes	-
Cg7g017070	1909	0.343333	1.14333	1.54054183457539	0.000112545985060224	Ups	yes	Cytochrome P450 78A4
Cg2g013500	570	0.156667	1.73333	3.21289928263711	0.000120076115713326	Ups	yes	Rust resistance kinase Lr10
Cg2g023820	570	0	0.97	5.52907888737782	0.000120139853988529	Ups	yes	-
Cg6g004300	1224	0	0.426667	5.4424641780059	0.000121434890772992	Ups	yes	Cation/H(+) antiporter 20
Cg8g008400	990	1.55667	3.76	1.08196112999726	0.000121793285506785	Ups	yes	-
Cg4g007920	1920	0.326667	1.06	1.54495972786319	0.000127187772265514	Ups	yes	Pentatricopeptide repeat-containing protein At1g31430
Cg4g005980	255	0	2.00667	5.4043024129447	0.000133352808041144	Ups	yes	-
Cg9g010570	699	0	0.74	5.41457219869833	0.000134527673020007	Ups	yes	-
Cg5g010710	330	2.96667	8.43667	1.31190912226527	0.000136272394909143	Ups	yes	-
Cg8g018030	1562	0.32	1.19	1.68788150523321	0.000138705075430729	Ups	yes	-
Cg1g018100	684	0.343333	1.84333	2.26635020542222	0.000139780316829186	Ups	yes	Protein FAR1-RELATED SEQUENCE 6
Cg4g021950	830	0.0466667	1.12	4.42023043222001	0.000141153841794602	Ups	yes	-
Cg2g035470	1569	0.0933333	0.686667	2.65373004939914	0.000141559508768273	Ups	yes	-
Cg1g003130	1112	8.81333	20.5733	1.03990933036866	0.000142266179978693	Ups	yes	Autophagy-related protein 101
Cg2g022190	453	1.65	4.98333	1.42154436235173	0.000146000408448682	Ups	yes	Probable serine/threonine protein kinase IRE
Cg7g006870	162	1.32667	7.63333	2.4627122100813	0.000148717369458903	Ups	yes	-
Cg3g020390	1283	0	0.406667	5.44396916564913	0.000159057971529537	Ups	yes	-
Cg7g010810	5251	0.0933333	0.336667	1.69499724211797	0.000160479632628705	Ups	yes	-
Cg8g002760	627	0.143333	1.52333	3.16204108997135	0.000160668790337226	Ups	yes	-
Cg5g001690	2298	0.68	1.57667	1.04545714145461	0.00016914791055121	Ups	yes	-
Cg9g016760	1279	0.546667	1.79	1.57587998798612	0.000170870314885884	Ups	yes	L-idonate 5-dehydrogenase
Cg5g000160	597	1.5	4.32	1.33644304295882	0.000175037900626276	Ups	yes	Alpha,alpha-trehalose-phosphate synthase [UDP-forming] 6
Cg3g003650	186	0.19	4.94667	4.42541333385266	0.000180655370342987	Ups	yes	Eugenol synthase 1
CgUng001160	456	1.12667	4.02667	1.69212684756126	0.000180679542884356	Ups	yes	-
Cg8g022110	548	0.56	2.75	2.06187550920908	0.000181835397247698	Ups	yes	Heat shock 70 kDa protein 4
Cg1g008660	984	0	0.5	5.34717885413004	0.000182023787872614	Ups	yes	-
Cg2g017700	1566	0.196667	0.96	2.12130145028995	0.000185698832639676	Ups	yes	Probable terpene synthase 9
Cg6g004310	1170	0	0.413333	5.33577241812551	0.000185926264662218	Ups	yes	-
Cg1g017280	471	0	1.03	5.33172504133909	0.000191292256379612	Ups	yes	-
Cg5g038200	949	1.28667	3.42333	1.24075798209225	0.000194778756782081	Ups	yes	-
Cg3g017350	189	0.59	5.6	3.22924026426525	0.000196992779457878	Ups	yes	-
Cg4g015790	525	0	0.936667	5.34926420204878	0.00019736915105648	Ups	yes	-
Cg9g007940	1697	0.01	0.463333	5.06930641864898	0.000202222620517232	Ups	yes	Ethylene-responsive transcription factor 1B
Cg8g013280	1419	0.616667	1.82333	1.3581976039913	0.000213824496185636	Ups	yes	-
Cg2g031480	1765	0.956667	2.18	1.00440549439527	0.000214237379651785	Ups	yes	Autophagy-related protein 18a
Cg2g004600	1754	0.0266667	0.51	4.33452276368323	0.000221503003411726	Ups	yes	Alcohol acyl transferase 1 allele RGb
CgUng006010	1179	0	0.406667	5.32338765839157	0.000223441716100578	Ups	yes	COBRA-like protein 1
Cg6g011520	503	0.456667	2.39667	2.21541922978474	0.000224272651310832	Ups	yes	-
Cg6g006300	465	0.263333	2.06333	2.86386604160542	0.000224340731695169	Ups	yes	-
Cg9g025660	1685	0.986667	2.28333	1.02730244245725	0.000238370376650553	Ups	yes	-
Cg9g009250	261	0.19	3.30667	3.76721962168135	0.000243483719932866	Ups	yes	-
Cg3g018130	492	0.0666667	1.71	4.30366911049579	0.000267550047096058	Ups	yes	-
Cg1g002190	543	0	0.853333	5.26655642980527	0.000268249327286603	Ups	yes	-
Cg4g007080	918	0.0366667	0.946667	4.34300391938058	0.000270714012720032	Ups	yes	Umecyanin
Cg2g025020	234	5.67333	13.7767	1.09109454048029	0.000273024096592706	Ups	yes	-
Cg1g008110	1076	0.583333	2.07	1.63190199392623	0.000273829999290186	Ups	yes	Zinc-finger homeodomain protein 1
Cg9g015570	819	0.353333	1.67333	2.0790685050376	0.000282733263785558	Ups	yes	-
Cg1g020830	1803	0.13	0.7	2.19583890874376	0.000283892400480369	Ups	yes	-
Cg1g009770	3366	0.126667	0.48	1.72530174051688	0.000292341812655404	Ups	yes	Beta-fructofuranosidase, insoluble isoenzyme CWINV1
Cg8g009390	789	0	0.6	5.28506571175224	0.000295658033493917	Ups	yes	Amidophosphoribosyltransferase 1, chloroplastic
Cg2g012120	1856	0.15	0.746667	2.08778567628457	0.000297842501296734	Ups	yes	-
CgUng005000	327	1.63	5.62667	1.60065089408553	0.000310744115840971	Ups	yes	-
Cg5g031660	1088	2.37	7.07667	1.38499851265297	0.000312480399116819	Ups	yes	-
Cg6g005400	1015	0.0666667	0.83	3.65519	0.00031291367117916	Ups	yes	-
Cg9g022430	1808	0.0133333	0.41	4.98689007247348	0.000315201830251456	Ups	yes	-
Cg8g007660	1601	0.956667	2.17	1.02102424759469	0.00032330593443166	Ups	yes	AAA-ATPase At3g50940
Cg3g023600	2717	0.31	0.9	1.34824219152232	0.00033847318944872	Ups	yes	Pentatricopeptide repeat-containing protein At1g25360
Cg7g006210	973	0.0333333	0.83	4.24451494048274	0.000339576227428446	Ups	yes	-
Cg1g025730	237	0.663333	4.33667	2.56299793387822	0.000339670525957999	Ups	yes	-
Cg4g005890	959	0.89	2.44333	1.31363897505197	0.000340745831654966	Ups	yes	Formiminotransferase cyclodeaminase-like protein
Cg9g001850	943	0	0.47	5.20358081186816	0.000342884723683104	Ups	yes	-
Cg6g016060	2136	0.173333	0.676667	1.80554688835255	0.000353619474857862	Ups	yes	ABC transporter G family member 39
CgUng010390	465	1.10667	3.75333	1.61471901986377	0.000355123457699495	Ups	yes	NADH-ubiquinone oxidoreductase chain 5
Cg9g020830	672	0.273333	4.60333	3.86498359807683	0.000360698219472962	Ups	yes	Bifunctional bis(5'-adenosyl)-triphosphatase/adenylylsulfatase FHIT
Cg7g013010	1164	0.726667	2.02333	1.32868333207035	0.000361397197395521	Ups	yes	-
Cg5g039010	1275	0	0.346667	5.19537357313412	0.000368290560729245	Ups	yes	Peroxidase 5
Cg5g029910	993	0.0166667	0.66	4.80374813384092	0.000375676617315424	Ups	yes	Inositol-tetrakisphosphate 1-kinase 1
Cg9g012870	1162	0	0.38	5.19158	0.000386073741790717	Ups	yes	-
CgUng017430	516	0.71	2.86	1.84153682708034	0.000392292684404813	Ups	yes	Immune-associated nucleotide-binding protein 9
Cg2g024180	1179	0.153333	0.953333	2.39781055625663	0.000396722163033627	Ups	yes	DNA polymerase I B, chloroplastic/mitochondrial
Cg8g018660	1650	0.0433333	0.49	3.22710407836195	0.000417747151001741	Ups	yes	-
Cg4g021870	1516	0.78	1.91	1.13137546185983	0.000417958300249801	Ups	yes	DNA repair protein XRCC3 homolog
Cg1g021420	2247	0.223333	0.766667	1.64686540860059	0.000424299874804131	Ups	yes	Putative cyclic nucleotide-gated ion channel 8
Cg5g026300	2085	0.06	0.446667	2.79525982098143	0.000435046136767064	Ups	yes	-
Cg6g019310	2081	0.723333	1.65333	1.00911586016895	0.000440608013072064	Ups	yes	PR5-like receptor kinase
Cg3g018010	1046	0.106667	0.87	3.02586913001873	0.000441738443634125	Ups	yes	-
Cg9g016890	792	0.206667	1.30333	2.41981652882957	0.000441873394417733	Ups	yes	-
Cg7g009040	1758	0.0133333	0.363333	4.77486536488298	0.000443088595421898	Ups	yes	-
Cg5g000060	1890	0.09	0.546667	2.4006342319216	0.000443330659014737	Ups	yes	Probable methyltransferase PMT18
Cg7g004440	966	0.34	1.50667	1.91873884769063	0.000456760205056757	Ups	yes	Heat shock 70 kDa protein
Cg9g014840	249	0.0766667	2.61	4.78330367324498	0.000485104343287444	Ups	yes	-
Cg6g015960	1564	0	0.273333	5.15101959052978	0.000486158278700895	Ups	yes	Cytochrome P450 94C1
Cg5g029360	768	0.06	1.02333	4.15231534119656	0.000501086137438203	Ups	yes	-
Cg1g013080	966	0.0733333	0.923333	3.37825665626811	0.000524475182207502	Ups	yes	GDSL esterase/lipase 1
Cg3g025150	1368	0	0.32	5.1809850883471	0.0005266607477111	Ups	yes	-
Cg2g029970	918	0.02	0.68	4.7265045177435	0.000537733581568959	Ups	yes	-
Cg2g031230	1269	0.383333	1.32667	1.63203795047922	0.000542496970706126	Ups	yes	-
Cg5g010020	909	0.476667	1.72667	1.66575657039309	0.00054733205506574	Ups	yes	Thaumatin-like protein
Cg7g002490	950	1.23667	3.05333	1.12599179203245	0.000571564398604458	Ups	yes	Trans-resveratrol di-O-methyltransferase
Cg7g009840	423	0.896667	3.37667	1.77285603577292	0.000572223986513513	Ups	yes	-
Cg3g005000	1212	0.673333	1.82333	1.27298893176118	0.000572715287056589	Ups	yes	-
Cg8g011080	268	1.49333	5.60333	1.7722105223042	0.000577099197556854	Ups	yes	-
Cg6g002550	2223	0.106667	0.563333	2.34373147246244	0.000582003520774931	Ups	yes	-
Cg7g004430	792	0.0466667	0.943333	4.10601992592114	0.000590164588016933	Ups	yes	-
Cg7g023640	639	0.323333	1.84	2.32373972644388	0.000591982515692676	Ups	yes	-
Cg6g013240	744	0.29	1.44667	2.16309331417209	0.000600607691785228	Ups	yes	Dirigent protein 19
Cg2g023370	546	0	0.766667	5.12096024062253	0.000619328610561745	Ups	yes	(E)-beta-farnesene synthase
Cg4g019780	1343	0.323333	1.15	1.64276165225423	0.000622534174280719	Ups	yes	-
Cg1g016170	1033	0.933333	2.60333	1.26382501219045	0.000628322100997653	Ups	yes	Pleiotropic drug resistance protein 1
Cg4g024600	2106	0	0.193333	5.06704614634406	0.000632996699836947	Ups	yes	G-type lectin S-receptor-like serine/threonine-protein kinase CES101
Cg1g023830	720	0	0.57	5.08596116438516	0.000639208877005263	Ups	yes	-
Cg2g008230	441	0.0366667	1.38	4.68581999282303	0.000675137771073798	Ups	yes	-
Cg1g018630	651	0.116667	1.16667	3.14084428677883	0.000683120613235313	Ups	yes	-
Cg5g043360	763	0.0433333	1.00667	4.16470682008369	0.000697331943510712	Ups	yes	-
Cg3g025550	1539	0.303333	1.03333	1.57151248560373	0.000741037813774164	Ups	yes	MLO-like protein 9
Cg1g018370	564	0.123333	1.38333	3.20406627227848	0.000756610865203781	Ups	yes	Protein FAR1-RELATED SEQUENCE 6
Cg3g025630	966	0.39	1.47	1.71656010418713	0.000756843915217571	Ups	yes	-
Cg2g028830	228	4.81667	11.56	1.09000707841803	0.000768872786739719	Ups	yes	-
Cg3g017330	582	0.476667	2.05667	1.97251427006073	0.000772886741712498	Ups	yes	-
Cg2g044980	928	0.24	1.23333	2.24351866725342	0.000786771117836908	Ups	yes	-
Cg9g025630	492	0.173333	1.56333	3.11048526705767	0.000800981202902025	Ups	yes	-
Cg4g000510	1605	0	0.253333	5.07399498438626	0.000829098530301207	Ups	yes	-
Cg5g007270	506	0	0.803333	5.07399498438626	0.000829098530301207	Ups	yes	-
Cg2g014880	3216	0.146667	0.513333	1.65220337889634	0.000837688565012455	Ups	yes	G-type lectin S-receptor-like serine/threonine-protein kinase At4g03230
Cg7g013330	1038	0.0333333	0.7	4.10225031719665	0.000871717222756332	Ups	yes	Gibberellin 2-beta-dioxygenase 6
Cg3g011380	595	0.0266667	0.95	4.59433046105603	0.000907879281556704	Ups	yes	-
Cg9g023060	1257	0.38	1.30333	1.56431991294472	0.000917028767129518	Ups	yes	-
Cg2g013090	2054	2.5	6.19667	1.14333624463383	0.000931025418132616	Ups	yes	-
CgUng003510	348	0	1.12667	5.0129478532625	0.000937511512128872	Ups	yes	-
Cg1g018500	1045	0.0166667	0.566667	4.65626445582644	0.000962726934320117	Ups	yes	Protein FAR1-RELATED SEQUENCE 6
Cg9g025020	2184	0	0.183333	5.02362752775832	0.000968524056348995	Ups	yes	-
Cg2g037280	1065	1.26	2.97	1.03269787305243	0.000976274814574935	Ups	yes	Zinc transporter 5
Cg2g010720	700	0.06	0.963333	3.94544428235513	0.000991756625521717	Ups	yes	-
Cg2g035490	1764	0.0666667	0.463333	2.66949035258946	0.000997880813976265	Ups	yes	-
Cg9g023340	1691	0.0533333	1.02333	4.17484612390728	0.00104919335067732	Ups	yes	Hexose carrier protein HEX6
Cg5g010070	489	1.04	3.39	1.50683204385245	0.00108153338286819	Ups	yes	Adenosylhomocysteinase
Cg6g016000	375	0.0933333	1.76333	3.94274788886958	0.00113153028986449	Ups	yes	-
Cg9g005330	2237	0.173333	0.636667	1.65483301722339	0.00113447398481662	Ups	yes	Amine oxidase [copper-containing] alpha 3, peroxisomal
Cg1g027340	1236	0.776667	2.00333	1.17119891982081	0.00114384212887472	Ups	yes	Tetrahydroberberine oxidase
Cg4g018510	971	0.113333	0.86	2.69156807000613	0.00114530616106901	Ups	yes	Ethylene-responsive transcription factor ERF016
Cg8g002950	1611	0.173333	0.736667	1.9401688850358	0.00117019895098732	Ups	yes	Nucleobase-ascorbate transporter 4
Cg8g005640	3397	0.15	0.48	1.47136149367927	0.00118246383990562	Ups	yes	-
Cg4g002680	2622	0.35	0.886667	1.16800013789718	0.00118526849858787	Ups	yes	-
Cg9g002710	1212	0.26	1.75667	2.52128435142722	0.00121242169383938	Ups	yes	-
Cg4g015480	607	0	0.603333	4.91730363593707	0.00123712224234025	Ups	yes	Beta-1,6-galactosyltransferase GALT31A
CgUng004070	228	0	1.63667	4.95891197908511	0.00126670001882622	Ups	yes	-
Cg2g013120	1278	0	0.283333	4.91640140112618	0.00126771611416684	Ups	yes	Probable aminotransferase TAT2
Cg5g029790	1044	1.08	2.59333	1.12634148213613	0.00128165044562542	Ups	yes	-
Cg1g006440	2025	0.25	0.776667	1.47122567186321	0.00129313935302779	Ups	yes	Probable N-acetyltransferase HLS1
Cg3g011920	756	0.0233333	0.723333	4.54987153797892	0.00129550974504783	Ups	yes	-
Cg2g022870	2124	0.41	1.03333	1.16873560132837	0.00129993486913326	Ups	yes	(-)-germacrene D synthase
Cg2g022210	2915	0.04	0.276667	2.63740619067045	0.00130142035491134	Ups	yes	Receptor-like serine/threonine-protein kinase SD1-7
Cg7g014480	611	0.03	0.886667	4.53345776450609	0.00134488082496549	Ups	yes	-
Cg6g020240	672	0.146667	1.10333	2.76908439445725	0.00139209318255038	Ups	yes	UMP-CMP kinase 3
Cg5g003980	2880	0.38	0.933333	1.12035928712232	0.001401734145941	Ups	yes	-
Cg7g007110	1611	0.223333	0.813333	1.6690661182068	0.00142472429193935	Ups	yes	Putative receptor-like protein kinase At3g47110
Cg2g006070	1770	0.303333	0.916667	1.41303504414908	0.0015075962837841	Ups	yes	Alpha-dioxygenase PIOX
Cg2g036190	1068	0.593333	1.68667	1.32479513669406	0.00151907457908402	Ups	yes	Endonuclease 2
Cg1g023670	2272	0.263333	0.746667	1.36759024663625	0.00153709692189773	Ups	yes	-
Cg4g012070	2475	0.00666667	0.22	4.50624869423945	0.00153736993949783	Ups	yes	-
Cg1g010980	1095	0	0.343333	4.9544879114751	0.00153784267445734	Ups	yes	Peroxisomal (S)-2-hydroxyacid oxidase GLO4
Cg4g008960	1578	0.176667	0.736667	1.84837412085022	0.00155794499305582	Ups	yes	Cytokinin dehydrogenase 3
Cg5g031420	399	0.0433333	1.31333	4.46730026723255	0.00157700736430221	Ups	yes	-
CgUng009140	2592	0.246667	0.703333	1.3028160526419	0.00157946051944059	Ups	yes	Putative cytochrome c biosynthesis ccmC-like mitochondrial protein
Cg5g029650	957	0.0233333	0.543333	4.46284158403908	0.0015897171772139	Ups	yes	Inositol-tetrakisphosphate 1-kinase 1
Cg2g040380	2028	0.196667	0.67	1.58075226052372	0.00162184729373944	Ups	yes	-
Cg4g021880	321	1.15	4.11667	1.62432994173099	0.00164061936835347	Ups	yes	Pre-mRNA-splicing factor SLU7
Cg1g011490	1156	0.566667	1.57333	1.32630051629961	0.00164848243604774	Ups	yes	Myb family transcription factor MOF1
Cg7g019830	798	0.113333	0.926667	2.79641005067876	0.00164870805310781	Ups	yes	-
Cg9g018760	2892	0.03	0.256667	2.8179135692987	0.0016528085012432	Ups	yes	-
Cg4g005920	1134	0.473333	2.91333	2.44684531328633	0.00167722538780499	Ups	yes	Zinc finger CCCH domain-containing protein 5
Cg7g012430	1157	0.986667	2.27667	1.02272444795259	0.00173859209802831	Ups	yes	Transcription factor JUNGBRUNNEN 1
Cg5g020770	1062	0	0.333333	4.87121429509743	0.00174694300980398	Ups	yes	-
Cg5g010480	1782	0.64	1.51667	1.07607892480155	0.00176364694447551	Ups	yes	-
Cg2g045410	474	0.86	2.85333	1.56633447977376	0.00177864094038908	Ups	yes	-
Cg1g019750	1116	0.0166667	0.446667	4.41816772172338	0.00177884470054351	Ups	yes	UDP-glycosyltransferase 73C6
Cg1g018590	926	0.44	1.52333	1.61537608541462	0.00179353724928748	Ups	yes	-
Cg4g015550	936	0	0.373333	4.84672706515342	0.00184435937798908	Ups	yes	Transcription elongation factor SPT6 homolog
Cg2g044070	1495	0	0.233333	4.83488328827462	0.00186824590138231	Ups	yes	-
Cg8g021860	240	0.41	3.03	2.73400202528154	0.00187625966252629	Ups	yes	-
Cg8g013550	563	2.45667	5.65	1.01674042121243	0.00190278230716925	Ups	yes	Small RNA-binding protein 11, chloroplastic
Cg7g020470	1260	0.686667	1.80667	1.1950274640157	0.00191146992571468	Ups	yes	Pentatricopeptide repeat-containing protein At1g59720, chloroplastic/mitochondrial
Cg5g009930	816	0.46	1.63667	1.68621300207391	0.0019142373990541	Ups	yes	-
Cg4g000880	897	0.52	1.66667	1.47301252326439	0.00194343442082681	Ups	yes	-
Cg4g015450	1751	0.01	0.283333	4.39119994078478	0.00195882974350573	Ups	yes	-
Cg3g005140	1569	0.273333	0.903333	1.55408272900713	0.00196338531489925	Ups	yes	Calcium and calcium/calmodulin-dependent serine/threonine-protein kinase
Cg3g010400	1135	0	0.293333	4.80332104384365	0.00196973005285162	Ups	yes	-
Cg2g016340	447	0.23	1.63333	2.72006338160499	0.00197762694787263	Ups	yes	2-alkenal reductase (NADP(+)-dependent)
CgUng021530	795	0.173333	1.15333	2.44218749298086	0.00198154366508063	Ups	yes	-
Cg3g009760	696	0.656667	2.15333	1.4898810646896	0.00203010365167362	Ups	yes	-
Cg2g020430	876	0.183333	1.01667	2.33338246915959	0.00205655278746017	Ups	yes	Nudix hydrolase 10
Cg8g003760	681	0.0833333	0.966667	3.33423617978462	0.00207159095218022	Ups	yes	-
Cg3g009570	255	0.636667	3.44	2.19019030378018	0.00207653716833917	Ups	yes	Copper transport protein ATX1
Cg6g003260	369	1.18333	3.92	1.50292527318723	0.00208179684018877	Ups	yes	-
Cg3g007680	432	0.726667	2.71667	1.74388146306255	0.00208895783001434	Ups	yes	-
Cg5g023590	1774	0.0833333	0.47	2.28509954452089	0.00209107514469958	Ups	yes	Berberine bridge enzyme-like D-2
Cg5g036880	2114	0.286667	0.806667	1.30937398205472	0.00209716558981509	Ups	yes	Zinc finger protein MAGPIE
Cg4g007760	1660	0.186667	0.713333	1.71041903945266	0.00211198924953746	Ups	yes	Probable receptor-like protein kinase At5g20050
Cg2g031850	1913	0	0.176667	4.80425393779481	0.00211244230164333	Ups	yes	-
Cg5g022640	521	0.126667	1.30333	3.01600561435976	0.00213694954810506	Ups	yes	-
Cg9g008930	968	0	0.36	4.85435610278027	0.00215595112354605	Ups	yes	-
Cg3g020400	678	0.0833333	0.946667	3.30188082694619	0.0021641222544942	Ups	yes	-
Cg9g021790	2232	0.03	0.29	3.25891179512404	0.00216622825518189	Ups	yes	-
Cg4g022350	249	0	1.37	4.82126291780495	0.00216627300555768	Ups	yes	Thaumatin-like protein
Cg4g005740	210	2.64333	7.61333	1.37695118424332	0.00222618137827757	Ups	yes	60S ribosomal protein L15-1
Cg2g043640	696	0.196667	1.31	2.45758865952864	0.00222823421601823	Ups	yes	-
Cg8g017650	2826	0.316667	0.773333	1.12183098902713	0.00230409278212851	Ups	yes	Pentatricopeptide repeat-containing protein At2g27610
Cg5g007290	615	0	0.54	4.79308454023577	0.0023070483199119	Ups	yes	-
Cg4g010450	915	0.713333	1.94333	1.32224297906096	0.00235834207868065	Ups	yes	-
Cg8g001400	2745	0.326667	0.79	1.10124484147634	0.00238005353820302	Ups	yes	Pentatricopeptide repeat-containing protein At4g35130, chloroplastic
Cg7g000320	1885	0.11	0.52	2.06380115192293	0.00243368633866305	Ups	yes	7-deoxyloganetic acid glucosyl transferase
Cg9g019380	567	0.166667	1.23	2.69507791141452	0.00245844014139642	Ups	yes	Probable chlorophyll(ide) b reductase NYC1, chloroplastic
Cg5g028830	195	3.57333	9.9	1.3221845391253	0.00248485390757594	Ups	yes	-
Cg6g002530	2673	0.0833333	0.363333	1.90716781397538	0.00249984500367517	Ups	yes	Pentatricopeptide repeat-containing protein At3g53360, mitochondrial
Cg9g021230	492	0.3	1.66667	2.25975291241544	0.00252072646834438	Ups	yes	-
Cg2g033580	462	0.0366667	1.00667	4.30631394310612	0.00259442992290426	Ups	yes	-
Cg2g001910	2391	0.186667	0.596667	1.47198174240512	0.00261005731463649	Ups	yes	G-type lectin S-receptor-like serine/threonine-protein kinase LECRK3
Cg6g004940	573	0.0666667	1.01	3.73779290393253	0.00263592344700873	Ups	yes	-
Cg5g035190	606	0.21	1.3	2.39248310782445	0.00263746317984906	Ups	yes	Non-specific lipid transfer protein GPI-anchored 16
Cg2g023790	923	0	0.373333	4.84807837142175	0.00266047597650437	Ups	yes	-
Cg5g024270	459	0.26	1.67667	2.55616529343895	0.00266107629058171	Ups	yes	-
Cg2g006260	1752	0	0.183333	4.72110602759724	0.00269635026208363	Ups	yes	-
Cg6g009950	1720	0.01	0.276667	4.33509235817333	0.0027106508206732	Ups	yes	-
CgUng020920	632	0	0.5	4.71475967873661	0.00275096376657028	Ups	yes	Protein FAR1-RELATED SEQUENCE 6
Cg7g004460	957	0.463333	1.46	1.47846131243681	0.00279983052992236	Ups	yes	Heat shock 70 kDa protein 1
Cg1g001470	564	0.216667	1.28667	2.4577923197371	0.00282798775062599	Ups	yes	-
Cg4g015580	466	0.24	1.54667	2.47955868099461	0.0028882853767602	Ups	yes	-
Cg3g001720	727	0.113333	0.866667	2.84609120441933	0.00298940796232179	Ups	yes	IQ domain-containing protein IQM1
Cg2g018990	1704	0	0.186667	4.73394617740368	0.00299586353462079	Ups	yes	Pyrophosphate--fructose 6-phosphate 1-phosphotransferase subunit beta 1
Cg3g012090	1976	0.0233333	0.28	3.66434482731692	0.00312027094272943	Ups	yes	G-type lectin S-receptor-like serine/threonine-protein kinase B120
Cg7g020610	2044	0.356667	0.953333	1.19862924269167	0.00318599793272281	Ups	yes	Putative pentatricopeptide repeat-containing protein At5g40405
Cg2g003640	1548	0.136667	0.616667	1.9029161034467	0.00320023570015744	Ups	yes	-
Cg5g040280	1924	0.683333	1.53667	1.00519961133118	0.00320644809638749	Ups	yes	Cytochrome P450 78A9
Cg5g026630	1126	0.0533333	0.54	3.18530176035261	0.00320945646654694	Ups	yes	Endochitinase EP3
Cg6g006250	648	0.356667	1.47667	1.87231333238976	0.00327501447994349	Ups	yes	-
Cg9g017580	1779	0.31	0.923333	1.35279347199319	0.00332398754210047	Ups	yes	-
Cg4g018140	1143	0.496667	1.44667	1.33223263348123	0.00344958237528074	Ups	yes	-
CgUng006100	3408	0.0233333	0.193333	2.88983559896675	0.00347570949111296	Ups	yes	Respiratory burst oxidase homolog protein D
Cg5g024040	1311	0.04	0.48	3.29813793611132	0.0035530567278533	Ups	yes	Protein FEZ
Cg9g001290	1488	0.62	1.54	1.14562891272753	0.00362873399774563	Ups	yes	-
Cg5g022170	756	0.306667	1.24333	1.84930492916022	0.00370935568518373	Ups	yes	-
Cg5g021340	1624	0.01	0.263333	4.1917828607101	0.00378527094777242	Ups	yes	-
Cg7g006810	2262	0	0.13	4.6272123700898	0.00383569490593105	Ups	yes	Transketolase-1, chloroplastic
Cg1g021700	1590	0.13	0.556667	1.91324050445452	0.00385891972776528	Ups	yes	Beta-amyrin synthase
Cg9g013390	774	0.673333	2.04667	1.36768309043756	0.00388379768385448	Ups	yes	-
Cg3g012560	657	0.89	2.42333	1.25602543971655	0.00389444262553416	Ups	yes	-
Cg2g024810	976	0.19	0.876667	1.99348738578049	0.00391189962251458	Ups	yes	-
Cg1g024710	726	0	0.413333	4.62605945632459	0.00391980071808483	Ups	yes	-
Cg5g012630	314	1.70333	5.11	1.41233403823548	0.00394625568330329	Ups	yes	-
Cg7g002830	1251	0.363333	1.19	1.52909293315591	0.00394661471308536	Ups	yes	Ribosome biogenesis protein NOP53
Cg9g012840	798	0.0233333	0.53	4.17056372551211	0.00399624214360328	Ups	yes	-
Cg9g023770	876	0	0.356667	4.69999290061231	0.00411257406797321	Ups	yes	-
Cg9g019390	168	0.2	3.16	3.64903744266562	0.00415879167356281	Ups	yes	-
Cg5g005930	1392	0.556667	1.34333	1.10202292075947	0.0043731722590427	Ups	yes	-
Cg5g034850	3290	0.216667	0.563333	1.18620615807046	0.00438851006314921	Ups	yes	Pentatricopeptide repeat-containing protein At3g63370, chloroplastic
Cg2g015270	1319	0.703333	1.62667	1.01922552392241	0.00442476516591872	Ups	yes	-
Cg2g004850	279	2.44	6.22333	1.16267420598436	0.00442604554961214	Ups	yes	Alcohol acyl transferase 2
Cg1g020530	672	0	0.436667	4.60070445765438	0.0047238282508398	Ups	yes	Amino acid transporter AVT6E
Cg7g021810	2243	0.283333	0.73	1.21602251893245	0.00473649540645485	Ups	yes	Putative pentatricopeptide repeat-containing protein At1g69350, mitochondrial
Cg6g002510	2511	0.05	0.286667	2.29049873176348	0.00474095652089841	Ups	yes	-
Cg3g005730	876	0.69	1.89667	1.34599003896172	0.00482865076442852	Ups	yes	-
Cg3g013010	276	0.62	2.94333	2.05787834912785	0.00493594346176305	Ups	yes	-
Cg3g010620	3096	0.17	0.483333	1.3681860075262	0.0049762617976566	Ups	yes	Calcium-transporting ATPase 12, plasma membrane-type
Cg6g016160	1563	0.653333	2.31667	1.66998043683755	0.00499281504050241	Ups	yes	-
Cg3g011540	3001	0.0466667	0.233333	2.21911482522843	0.00505642867394668	Ups	yes	Importin subunit alpha-1a
Cg1g014790	2604	0.103333	0.383333	1.77114869107919	0.00507494175088169	Ups	yes	-
Cg3g000320	1050	0.81	1.90667	1.05006093995234	0.00511243378296939	Ups	yes	12-oxophytodienoate reductase 1
Cg2g004330	453	0.386667	1.73333	2.00135025892066	0.00518943838279856	Ups	yes	-
Cg3g015150	1578	0.136667	0.58	1.93213999898649	0.00520105100062344	Ups	yes	-
Cg5g001870	2756	0.233333	0.62	1.21452619850502	0.00534139876995354	Ups	yes	Cation/H(+) antiporter 18
Cg8g003740	963	0.323333	1.16	1.6229170176718	0.00543529865087039	Ups	yes	Basic secretory protease (Fragments)
Cg4g019760	2815	0.226667	0.573333	1.19593033825431	0.00549429570851842	Ups	yes	Arogenate dehydrogenase 1, chloroplastic
Cg7g023910	805	0.0466667	0.626667	3.54782393762958	0.00552324243791219	Ups	yes	-
Cg3g020370	1569	0.17	0.63	1.79184557040659	0.00571305781669161	Ups	yes	Protein DETOXIFICATION 54
Cg2g009410	180	1.27667	5.21333	1.83884014128817	0.00577273145736906	Ups	yes	-
Cg1g001350	477	0	0.58	4.52078407357023	0.00581450832429448	Ups	yes	Heavy metal-associated isoprenylated plant protein 27
Cg3g003340	1708	0.356667	0.98	1.31204702966215	0.00581949359435629	Ups	yes	-
Cg1g017980	1289	0.663333	1.62667	1.07852580036698	0.00591323085279429	Ups	yes	-
Cg1g013750	509	0.413333	1.73333	1.87972621404239	0.00591426701208124	Ups	yes	-
Cg5g041880	192	0.56	3.34333	2.52793820122863	0.00605300389964417	Ups	yes	-
Cg9g010070	783	0.0466667	0.626667	3.50113242446513	0.00622342794222799	Ups	yes	Transcription factor MYB2
Cg1g007240	1014	0.0166667	0.383333	4.03670422233671	0.00626281269017111	Ups	yes	-
Cg5g033640	648	1.36333	3.19	1.0381108835984	0.00631101491979623	Ups	yes	Glutathione gamma-glutamylcysteinyltransferase 3
Cg1g002180	957	0.76	1.90667	1.15574807767516	0.0064478112911665	Ups	yes	-
Cg5g033870	1101	0.323333	1.04	1.48858989039399	0.00650750548032079	Ups	yes	Protein LIGHT-DEPENDENT SHORT HYPOCOTYLS 3
Cg4g009380	519	0.966667	2.77333	1.32648680715539	0.00654641058468933	Ups	yes	-
Cg1g027560	1572	0.256667	0.816667	1.44496362218183	0.00655446681504162	Ups	yes	Acridone synthase 2
Cg8g013390	878	0.183333	0.916667	2.06850806979622	0.00655532417113733	Ups	yes	-
Cg3g002150	267	0	1.01667	4.49839578052278	0.0067259666122568	Ups	yes	-
Cg3g003230	783	0	0.35	4.49839578052278	0.0067259666122568	Ups	yes	Egg cell-secreted protein 1.2
Cg6g018450	789	0	0.34	4.49348250191878	0.00674983124616617	Ups	yes	Transcription factor MYB90
Cg3g002080	543	0	0.513333	4.52448796589495	0.00675527908285041	Ups	yes	Multiple organellar RNA editing factor 1, mitochondrial
Cg5g029380	662	0.0266667	0.57	4.00870373565357	0.00689091733555274	Ups	yes	Caffeic acid 3-O-methyltransferase 1
Cg5g028620	432	1.66333	4.18333	1.12178620127812	0.00696133585957467	Ups	yes	-
Cg9g002690	792	0.433333	1.45667	1.52658474842424	0.00711382380626633	Ups	yes	-
Cg2g038930	1878	0.18	0.586667	1.56050733965771	0.00718474085234094	Ups	yes	Tetrahydroberberine oxidase
Cg2g006660	303	2.72333	6.26667	1.02452593516907	0.00721629665683871	Ups	yes	-
Cg4g022340	288	0.21	1.8	2.96829200581936	0.00746673179514829	Ups	yes	Thaumatin-like protein
Cg2g024390	984	0.0433333	0.473333	3.40092848533415	0.00750621081477527	Ups	yes	-
Cg3g000410	312	0.56	2.77	2.0417278966881	0.00754207477489019	Ups	yes	LIM domain-containing protein WLIM2b
Cg6g002480	2370	0.266667	0.686667	1.26104350012995	0.00757961321174485	Ups	yes	Pentatricopeptide repeat-containing protein At3g53360, mitochondrial
Cg2g029770	1059	1.01667	2.33667	1.01735625121559	0.00760006352332838	Ups	yes	-
Cg9g011840	871	0.0533333	0.563333	3.43943626185552	0.00767870686327106	Ups	yes	-
Cg9g008230	1671	0	0.156667	4.47923592656291	0.00772220186113617	Ups	yes	-
Cg6g015370	631	0.743333	2.11667	1.31562137269014	0.00775446075357159	Ups	yes	Replication protein A 14 kDa subunit B
Cg2g011570	1353	0.11	0.556667	2.11536010271285	0.00797289103290533	Ups	yes	Lysine histidine transporter 1
Cg2g035550	1302	0.0733333	0.453333	2.45206199731514	0.00805055874036931	Ups	yes	Rust resistance kinase Lr10
Cg2g014990	2042	0.35	0.88	1.13267889192556	0.00805332626063188	Ups	yes	G-type lectin S-receptor-like serine/threonine-protein kinase At2g19130
Cg6g003940	1518	0.376667	0.966667	1.21604189214492	0.00812700106836078	Ups	yes	Type I inositol polyphosphate 5-phosphatase 8
Cg1g009430	372	0.0433333	0.98	3.94973985823005	0.0081638923940277	Ups	yes	-
Cg2g002900	1638	0.186667	0.64	1.52880942430337	0.00818985988841092	Ups	yes	-
Cg5g022200	1529	0.163333	0.61	1.73815204015635	0.00834458825140522	Ups	yes	PR5-like receptor kinase
Cg4g022640	729	0.116667	0.81	2.49517797322523	0.00851776908391827	Ups	yes	EG45-like domain containing protein 2
Cg1g003090	2301	0.303333	0.723333	1.10472057890837	0.00860097422934266	Ups	yes	Pentatricopeptide repeat-containing protein At4g37170
Cg1g025740	2343	0	0.113333	4.44187868602344	0.00872831215514749	Ups	yes	-
Cg1g006840	567	1.52333	3.51667	1.00718513094263	0.00875277375446106	Ups	yes	-
Cg7g019960	830	0.08	0.603333	2.90887481357523	0.0087896798643863	Ups	yes	-
Cg2g038460	603	1.01	2.60333	1.2381843234835	0.00891985485895171	Ups	yes	CASP-like protein 1B2
Cg2g027240	801	0	0.32	4.4031135697611	0.00902896466946286	Ups	yes	Desmethylxanthohumol 6'-O-methyltransferase
Cg6g007460	510	1.09	2.89	1.20610464823823	0.00903628662513631	Ups	yes	Carbamoyl-phosphate synthase small chain, chloroplastic
Cg1g004270	279	0.203333	1.78	2.93415512644885	0.00909856221897685	Ups	yes	Protein RADIALIS-like 5
Cg1g011340	504	0.3	1.43667	2.06895506153852	0.00918409011219358	Ups	yes	-
Cg2g023450	531	0.0366667	0.71	3.99150172728551	0.00920389347713062	Ups	yes	-
Cg9g020410	702	0.0266667	0.523333	3.96193525697696	0.00920480107197641	Ups	yes	-
Cg4g005910	327	0.106667	1.4	3.43010137306207	0.00931943590961905	Ups	yes	-
Cg8g009120	586	0.0633333	0.766667	3.39225295564825	0.0093874283160877	Ups	yes	Amidophosphoribosyltransferase 2, chloroplastic
Cg4g001970	1614	0.466667	1.10667	1.06244201931846	0.00951270794537777	Ups	yes	Heparanase-like protein 3
Cg5g022560	1561	0.556667	1.33333	1.03598847706414	0.00968261967558332	Ups	yes	Transcription factor MYB62
Cg5g012480	447	0.53	1.93	1.70835994601927	0.0100194712209053	Ups	yes	-
Cg2g044170	2155	0.143333	0.466667	1.51350657218744	0.0105195419888282	Ups	yes	Pentatricopeptide repeat-containing protein At5g46460, mitochondrial
Cg4g004690	1055	0.613333	1.47	1.11022632745051	0.0111768840255686	Ups	yes	Transcription factor RAX3
Cg1g004920	1359	0.306667	0.85	1.33213963716495	0.011309450550041	Ups	yes	Ribosomal RNA small subunit methyltransferase, mitochondrial
Cg2g004430	550	0.56	1.76	1.48607205503405	0.0114606713832617	Ups	yes	-
Cg5g042980	1119	0.313333	0.96	1.44518996092852	0.0117459626667343	Ups	yes	Gibberellin 20 oxidase 2
Cg9g004230	363	0.51	2.02	1.88225359595882	0.0117646256923955	Ups	yes	-
Cg2g019820	561	0	0.44	4.36045103666827	0.0119812724818296	Ups	yes	Cytochrome b561 and DOMON domain-containing protein At5g47530
Cg1g017690	1208	0.06	0.43	2.61756969617881	0.0124709967258099	Ups	yes	Pseudo histidine-containing phosphotransfer protein 6
Cg2g038890	1512	0	0.16	4.29543479640873	0.0126144568144197	Ups	yes	Tetrahydroberberine oxidase
Cg6g010550	646	0.793333	2.04667	1.18622040762091	0.0126419739025131	Ups	yes	-
Cg9g021820	2441	0	0.0933333	4.28669468116396	0.0126835992580185	Ups	yes	-
Cg8g008970	696	1.05333	2.39333	1.01071748307937	0.0130456410878646	Ups	yes	Amidophosphoribosyltransferase 2, chloroplastic
Cg7g011450	1153	0	0.206667	4.29401379055596	0.0130894067021352	Ups	yes	-
CgUng006620	1566	0.886667	3.19333	1.66859300855587	0.0131177688191457	Ups	yes	Inactive glucose-6-phosphate 1-dehydrogenase 4, chloroplastic
Cg6g006230	937	0.503333	1.32	1.23067617234251	0.0131894538388319	Ups	yes	-
Cg2g024380	396	0	0.586667	4.2706857998061	0.0132781019573163	Ups	yes	-
Cg2g029780	1019	0.216667	0.803333	1.67865424204151	0.0133637195559915	Ups	yes	Protein PLANT CADMIUM RESISTANCE 2
Cg5g039350	997	0.286667	0.913333	1.49425448327009	0.0134620843123171	Ups	yes	Chitinase 10
Cg2g024950	2859	0	0.0833333	4.32056362239261	0.0134622965626505	Ups	yes	-
Cg4g023330	2756	0.106667	0.34	1.53253137199643	0.0135010642036246	Ups	yes	-
Cg8g009150	1497	0.21	0.646667	1.52909998963249	0.0136827207362483	Ups	yes	-
Cg4g002240	2337	0.0566667	0.286667	2.1277311090467	0.0139381106569428	Ups	yes	-
Cg3g012900	468	0.166667	1.06667	2.51053475387262	0.01413170652408	Ups	yes	NADH dehydrogenase [ubiquinone] iron-sulfur protein 4, mitochondrial
Cg4g006720	807	0	0.293333	4.30161322538367	0.0145402778896954	Ups	yes	-
Cg4g016580	158	0.12	2	3.7531915970342	0.0145745004082762	Ups	yes	-
Cg7g009080	2376	0.106667	0.373333	1.6883393118817	0.0146201902961966	Ups	yes	-
Cg2g004020	309	0	0.74	4.25436527536505	0.0146386862111084	Ups	yes	-
Cg3g019090	2181	0.0166667	0.2	3.33542567417277	0.0146794649006237	Ups	yes	MA3 DOMAIN-CONTAINING TRANSLATION REGULATORY FACTOR 2
Cg6g016580	1836	0.0366667	0.283333	2.61656406090453	0.0149319496001703	Ups	yes	Probable glycosyltransferase At5g03795
Cg8g024710	285	0	0.823333	4.28113847484383	0.0151885162307421	Ups	yes	-
Cg9g019300	243	0.153333	1.67667	3.23454355504143	0.0152836292205701	Ups	yes	-
Cg2g020200	885	0.146667	0.72	2.07318798224022	0.0153552000983401	Ups	yes	-
Cg2g023090	210	0.3	2.12667	2.7449407607846	0.0154760278696241	Ups	yes	-
Cg7g011850	1388	0.05	0.333333	2.75370745333294	0.0159573709269027	Ups	yes	Pectinesterase PPME1
Cg2g044110	981	0.22	0.81	1.6480539013326	0.0160620991920577	Ups	yes	ABC transporter B family member 9
Cg4g020640	1290	0.486667	1.13333	1.08874348527351	0.0162106711835851	Ups	yes	-
Cg3g007750	294	1.42333	3.82333	1.24334007286173	0.0162196541335833	Ups	yes	-
Cg1g016350	798	0.346667	1.10667	1.5322054644342	0.0162709134796413	Ups	yes	-
Cg7g008510	795	0.273333	1	1.63518164165405	0.0164210865543999	Ups	yes	-
Cg3g015020	558	0.466667	1.58667	1.63362973307441	0.0164518293269871	Ups	yes	-
Cg5g020220	1248	0.0566667	0.413333	2.61366051267623	0.0166733008557676	Ups	yes	-
Cg8g005280	981	0.38	1.06333	1.32889288990229	0.0166746970918696	Ups	yes	Peroxidase 10
Cg2g020810	501	0.443333	1.64333	1.67721071504618	0.0169065588227575	Ups	yes	Glutathione S-transferase L3
Cg6g024350	1176	0.513333	1.24667	1.08776565809895	0.0170521452679157	Ups	yes	-
Cg1g011170	609	0.94	2.36	1.12434355252994	0.0170536714973206	Ups	yes	-
Cg1g024950	1305	0.366667	0.943333	1.21374491899087	0.0180722983860011	Ups	yes	-
Cg2g001930	2486	0.15	0.446667	1.31692260614073	0.0181415183181618	Ups	yes	-
Cg8g001100	1242	0.416667	1.12667	1.19431925738051	0.0183892713707487	Ups	yes	-
Cg4g010390	819	0.14	0.69	2.10905386323202	0.0185744293186106	Ups	yes	-
Cg2g044460	815	0.0233333	0.363333	3.66525164469784	0.0186239800286426	Ups	yes	-
Cg9g011950	1503	0.526667	2.43333	2.00287311139693	0.0186417775888825	Ups	yes	-
Cg3g024280	1813	0.346667	0.84	1.06982852451172	0.0188687784029719	Ups	yes	Synaptotagmin-2
Cg3g021660	1596	0.31	0.783333	1.19731039113419	0.019042157646472	Ups	yes	Patatin-like protein 2
Cg9g029680	525	0	0.41	4.1505832351263	0.019370702015595	Ups	yes	-
Cg2g015360	1075	0.5	1.20333	1.09380588944273	0.0196316001296322	Ups	yes	Protein TIC 20-IV, chloroplastic
Cg7g007710	386	0	0.563333	4.16032426192648	0.0197553580518832	Ups	yes	-
Cg1g007400	1379	0.0133333	0.226667	3.73126990471523	0.0199072966117597	Ups	yes	Transcription factor bHLH93
Cg9g003200	1557	0.356667	0.876667	1.12926853273384	0.0200119421814895	Ups	yes	Pentatricopeptide repeat-containing protein At4g15720
Cg6g000910	2432	0.0166667	0.156667	3.14757076241793	0.0200497603185933	Ups	yes	Wall-associated receptor kinase-like 1
Cg1g003520	1848	0	0.116667	4.14262454730288	0.0203715325633589	Ups	yes	Serine/threonine receptor-like kinase NFP
Cg9g006890	366	0.39	1.65333	1.95568474607297	0.0209295841179161	Ups	yes	Homeobox-leucine zipper protein REVOLUTA
Cg5g030390	2353	0.19	0.483333	1.18877742046932	0.0209457308966677	Ups	yes	-
Cg5g011070	1662	0.0466667	0.29	2.4579303796666	0.0213422541853927	Ups	yes	-
Cg7g008320	1572	0	0.133333	4.12305320682028	0.021484312329332	Ups	yes	Putative pentatricopeptide repeat-containing protein At1g53330
Cg4g009780	672	2.06333	5.43333	1.22866420401137	0.021689039438466	Ups	yes	Alanine--glyoxylate aminotransferase 2 homolog 2, mitochondrial
Cg9g019840	2883	0	0.07	4.12473459300796	0.0217348281979931	Ups	yes	-
Cg7g019470	453	1.04333	2.62333	1.13981050841704	0.0218017141137119	Ups	yes	-
Cg5g012260	2097	0	0.103333	4.13926028021484	0.022097512406934	Ups	yes	-
Cg1g006990	1308	0.13	0.513333	1.7999449294507	0.022115574265591	Ups	yes	DUF21 domain-containing protein At2g14520
Cg5g008090	927	0.0366667	0.396667	3.1054024981235	0.0223856489904966	Ups	yes	Probable aquaporin TIP2-2
Cg5g016750	1428	0.0433333	0.283333	2.6261455133321	0.0225180667377509	Ups	yes	-
Cg2g001950	1248	0.0633333	0.37	2.40457313422572	0.0225811244851188	Ups	yes	Beta-glucosidase 12
Cg2g024370	627	0.0566667	0.576667	3.08489953518117	0.0228172261350009	Ups	yes	-
Cg3g010160	1665	0.143333	0.476667	1.51905931536836	0.0229501370998614	Ups	yes	-
Cg7g020480	270	0.14	1.38333	3.12128036208808	0.0229620529859697	Ups	yes	Pentatricopeptide repeat-containing protein At1g59720, chloroplastic/mitochondrial
CgUng010540	1680	0.0533333	0.293333	2.21988645063266	0.0231278253497629	Ups	yes	-
Cg3g000690	566	0.853333	2.16667	1.13188758688755	0.0233830190971211	Ups	yes	-
Cg2g000580	1719	0.0333333	0.24	2.66744346674906	0.0236834926125593	Ups	yes	Protochlorophyllide-dependent translocon component 52, chloroplastic
Cg2g024190	417	0.18	1.13667	2.45142715053787	0.02372165464705	Ups	yes	-
Cg8g008620	1683	0.02	0.213333	3.07223305180917	0.0241342178810208	Ups	yes	Cytochrome P450 84A1
Cg5g003560	2006	0.01	0.153333	3.71462621566014	0.0242705512431497	Ups	yes	Protein NRT1/ PTR FAMILY 2.8
Cg4g020190	1576	0	0.13	4.11283025849516	0.0244203292838436	Ups	yes	-
CgUng009580	1186	0	0.176667	4.11283025849516	0.0244203292838436	Ups	yes	-
Cg1g003900	201	0	1.03667	4.11628076999062	0.0247966452028146	Ups	yes	-
Cg3g003640	1134	0.06	0.426667	2.53152290450834	0.0248976013646028	Ups	yes	-
Cg9g009260	471	0	0.44	4.10450038817266	0.0249525372975617	Ups	yes	Phosphatidylinositol:ceramide inositolphosphotransferase 2
Cg6g015900	1222	0.03	0.29	3.06637416951685	0.0249846957179066	Ups	yes	-
Cg8g010950	762	0.0233333	0.363333	3.55759192733231	0.0251162286591325	Ups	yes	-
Cg8g024280	776	0.183333	0.816667	1.90280751477097	0.0253740093420252	Ups	yes	-
Cg6g017330	2454	0.00666667	0.113333	3.56352758837318	0.0254281676644731	Ups	yes	-
Cg9g026140	1458	0.106667	0.41	1.79609056640606	0.0255378593257509	Ups	yes	UDP-glycosyltransferase 76B1
Cg2g002340	2958	0.03	0.153333	2.32925212813687	0.0257956193053824	Ups	yes	-
Cg8g022960	499	0.513333	1.59	1.48860247144297	0.0258209068368277	Ups	yes	-
Cg4g018950	1014	0.0433333	0.35	3.00955631822149	0.0260302807216237	Ups	yes	-
Cg1g018900	2414	0	0.0866667	4.09598951307098	0.0261449875621113	Ups	yes	-
Cg5g015840	687	0.243333	0.916667	1.71646517434883	0.0267843629069447	Ups	yes	-
Cg2g002970	1622	0.23	0.61	1.24414198967165	0.0268377155819518	Ups	yes	-
Cg1g018270	240	0.94	3.34	1.64915457720005	0.0268454844239684	Ups	yes	-
Cg1g020970	1311	0.203333	0.623333	1.41990788346729	0.0271528657707025	Ups	yes	G-type lectin S-receptor-like serine/threonine-protein kinase CES101
Cg2g016960	600	0.483333	1.53	1.42813444489267	0.027258326990177	Ups	yes	Mitogen-activated protein kinase kinase 9
Cg4g024010	1311	0.0866667	0.393333	1.9885273651272	0.0278170628820827	Ups	yes	-
Cg2g029080	1850	0.01	0.143333	3.53112173571588	0.0284166646051542	Ups	yes	-
Cg1g016340	2058	0.0333333	0.213333	2.33097268698045	0.0285979097643345	Ups	yes	-
Cg5g001140	853	0.466667	1.19667	1.21384071788155	0.028762504917029	Ups	yes	Calcineurin B-like protein 7
Cg9g016030	705	0	0.28	4.02007398693812	0.0300991423836227	Ups	yes	-
Cg7g018340	339	1.00333	2.92667	1.31657574547892	0.0303621280744718	Ups	yes	-
Cg2g031330	1141	0	0.17	3.98950170644012	0.0304860949392974	Ups	yes	-
Cg8g007650	243	0	0.81	4.01838112125005	0.0314214658086688	Ups	yes	-
Cg9g021860	2391	0	0.0833333	4.01838112125005	0.0314214658086688	Ups	yes	-
Cg9g011730	3135	0.0166667	0.133333	2.73898492702356	0.031710709708733	Ups	yes	Cellulose synthase-like protein D1
Cg2g004840	210	2.26333	5.34333	1.09157606012813	0.0318344723893647	Ups	yes	-
Cg5g015850	702	0	0.273333	3.98051784817477	0.0319736563907437	Ups	yes	-
Cg9g019590	279	0	0.683333	3.98051784817477	0.0319736563907437	Ups	yes	-
Cg4g014380	2862	0.05	0.19	1.82456334206287	0.0320150248235128	Ups	yes	Putative receptor-like protein kinase At3g47110
Cg5g038560	3052	0.0866667	0.263333	1.42943	0.0321472115472728	Ups	yes	Ribonucleases P/MRP protein subunit POP1
Cg2g015820	375	0	0.52	4.00761779097472	0.0327288116840293	Ups	yes	-
Cg4g009520	1638	0	0.113333	3.9695464959718	0.0328786485213446	Ups	yes	-
Cg5g025310	888	0	0.213333	3.9695464959718	0.0328786485213446	Ups	yes	-
Cg6g005060	1532	0	0.12	3.9695464959718	0.0328786485213446	Ups	yes	-
Cg2g006570	696	0.593333	1.49667	1.14144570911801	0.0328859945156267	Ups	yes	Transcription factor WER
Cg9g017390	514	0.0366667	0.516667	3.51195773040674	0.0328923376008895	Ups	yes	-
Cg5g001730	686	2.57667	6.89667	1.25120502592986	0.0329259779978084	Ups	yes	-
Cg8g011130	882	0.306667	0.886667	1.42332244684104	0.0330226120092304	Ups	yes	-
Cg1g009390	159	0.116667	1.60667	3.4425075004942	0.0332319584032344	Ups	yes	-
Cg3g002390	933	0.0166667	0.273333	3.45022369579614	0.0334614360675019	Ups	yes	-
Cg4g003000	948	0.0166667	0.273333	3.44893000203138	0.0335647887745717	Ups	yes	Pleiotropic drug resistance protein 1
Cg9g001250	633	0.236667	0.933333	1.78677400914093	0.0340214603746276	Ups	yes	-
Cg2g026590	1335	0.173333	0.543333	1.47427370551211	0.034091749535911	Ups	yes	Magnesium transporter MRS2-F
Cg5g041370	441	0.383333	1.38667	1.66302867364846	0.0341087945461809	Ups	yes	-
Cg1g001330	2986	33.5833	4.29	-3.14266	0	Down	yes	Protein MID1-COMPLEMENTING ACTIVITY 1
Cg1g001670	1778	837.74	435.897	-1.11857	0	Down	yes	Ferredoxin--NADP reductase, leaf-type isozyme, chloroplastic
Cg1g002640	2567	248.597	128.49	-1.12745	0	Down	yes	Zeaxanthin epoxidase, chloroplastic
Cg1g003410	1786	2389.3	626.24	-2.1076	0	Down	yes	Oxygen-evolving enhancer protein 1, chloroplastic
[truncated: 2,870 more rows]
